# Supplementary material for: Fingerprinting Soybean Germplasm and Its Utility in Genomic Research
Source: G3 (Bethesda). 2015 Jul 28;5(10):1999–2006. doi: 10.1534/g3.115.019000 (PMC4592982; doi:10.1534/g3.115.019000)
Supplement: Supporting Information [file supp_g3.115.019000_TableS1.xlsx]

## Sheet: Sheet1
Table S1. Description of 19,648 Glycine max and G. soja accessions genotyped with the SoySNP50K BeadChip. Data include the PI (Plant Introduction) number, Species (G. max vs. G. soja), Country of origin, Cultivar name if applicable, Maturity Group, 99.9% similar to another accession (Y/N), Landrace or North American Elite cultivars used for analysis and seed weight of accessions used in the assoc…
PI	Subcollection*	Country*	MG*	Similarity >99.9% to other accessions	Landrace or N. Am. cultivar used for analysis	Seed weight*
FC001547	G. max	China	II		Landrace
FC003654_1	G. max	China	IV		Landrace
FC003659	G. max	China	VI		Landrace	8.6
FC030685	G. max	Japan	ZZ		Landrace	31.6
FC031571	G. max	China	III		Landrace
FC031572	G. max	China	V		Landrace
FC031572_3	G. max	China	III		Landrace
PI030594	G. max	China	II		Landrace
PI030599	G. max	China	II		Landrace
PI030600	G. max	China	II		Landrace
PI057334	G. max	China	III		Landrace
PI060269	G. max	South Korea	V		Landrace
PI060272	G. max	China	III		Landrace
PI060273	G. max	China	V		Landrace
PI060296	G. max	China	V		Landrace
PI060296_2	G. max	China	III		Landrace	21.5
PI060970	G. max	China	IV		Landrace
PI070541	G. max	China	III		Landrace
PI072227	G. max	China	IV		Landrace
PI072232	G. max	China	III		Landrace
PI079825	G. max	China	VI		Landrace
PI080473	G. max	Japan	IV		Landrace	22.4
PI080831	G. max	China	III		Landrace
PI081034_1	G. max	Japan	IV		Landrace	20.6
PI081034_2	G. max	Japan	IV		Landrace	23
PI081040	G. max	Japan	I		Landrace	20.3
PI081041_1	G. max	Japan	III		Landrace	23.1
PI081044_2	G. max	Japan	III		Landrace	24.4
PI081763	G. max	China	II		Landrace	6.6
PI081764	G. max	China	IV		Landrace	6.9
PI081765	G. max	China	I		Landrace	6.2
PI081767	G. max	China	II		Landrace	5.1
PI081768	G. max	China	II		Landrace	8.6
PI081780	G. max	Japan	III		Landrace	25.7
PI081780S	G. max	Japan	V		Landrace	21.2
PI084912	G. max	Japan	IV		Landrace
PI086007	G. max	Japan	IV		Landrace	23.6
PI086022	G. max	Japan	II		Landrace	23.5
PI086032	G. max	Japan	III		Landrace
PI086038	G. max	Japan	II		Landrace	25
PI086098	G. max	Japan	III		Landrace
PI086112_1	G. max	Japan	IV		Landrace
PI086134_1	G. max	Japan	IV		Landrace	30.8
PI086134_2	G. max	Japan	IV		Landrace
PI086134_3	G. max	Japan	III		Landrace	22.9
PI086134_4	G. max	Japan	IV		Landrace	28.3
PI086136	G. max	Japan	IV		Landrace	20.8
PI086137	G. max	Japan	IV		Landrace	24.9
PI086137_1	G. max	Japan	II		Landrace	28
PI086146	G. max	Japan	III		Landrace
PI086150	G. max	Japan	IV		Landrace
PI086425	G. max	Japan	III		Landrace
PI086465	G. max	Japan	V		Landrace
PI086482	G. max	Japan	III		Landrace
PI086482_1	G. max	Japan	III		Landrace
PI086504	G. max	Japan	IV		Landrace
PI086510	G. max	Japan	III		Landrace	21.8
PI086741	G. max	China	II		Landrace
PI087629	G. max	Japan	IV		Landrace
PI087631	G. max	Japan	II		Landrace
PI087631_3	G. max	Japan	IV		Landrace
PI087634	G. max	Japan	III		Landrace
PI088287	G. max	China	III		Landrace
PI088444	G. max	China	IV		Landrace
PI088452	G. max	China	IV		Landrace
PI088458	G. max	China	IV		Landrace
PI088459	G. max	China	IV		Landrace
PI088468	G. max	China	II		Landrace
PI088486	G. max	China	III		Landrace
PI088490	G. max	China	V		Landrace
PI088490_1	G. max	China	III		Landrace
PI088490_2	G. max	China	IV		Landrace
PI088491	G. max	China	IV		Landrace
PI088492	G. max	China	III		Landrace
PI088499	G. max	China	IV		Landrace
PI088502	G. max	China	III		Landrace	21.4
PI088818	G. max	China	III		Landrace
PI089128	G. max	Japan	IV		Landrace
PI090499	G. max	China	VI		Landrace
PI090499_1	G. max	China	III		Landrace
PI090499_2	G. max	China	IV		Landrace
PI091073	G. max	South Korea	IV		Landrace	21.6
PI091719	G. max	Japan	IV		Landrace	21.6
PI093559	G. max	China	II		Landrace
PI093560	G. max	China	II		Landrace
PI103079	G. max	China	V		Landrace	8.2
PI103080	G. max	China	IV		Landrace
PI103088	G. max	China	III		Landrace
PI142491	G. max	China	I		Landrace
PI157397	G. max	South Korea	III		Landrace
PI157398	G. max	South Korea	IV		Landrace
PI157404	G. max	South Korea	IV		Landrace	8.3
PI157405	G. max	South Korea	IV		Landrace
PI157406	G. max	South Korea	V		Landrace
PI157414	G. max	South Korea	IV		Landrace
PI157416	G. max	South Korea	III		Landrace
PI157424	G. max	South Korea	IV		Landrace	29.4
PI157441	G. max	South Korea	IV		Landrace	21.7
PI157442	G. max	South Korea	IV		Landrace	29.8
PI157443	G. max	South Korea	V		Landrace
PI157452	G. max	South Korea	IV		Landrace	20.9
PI157457	G. max	South Korea	III		Landrace
PI157459	G. max	South Korea	IV		Landrace	25.8
PI157471	G. max	South Korea	IV		Landrace	20.8
PI157476	G. max	South Korea	VI		Landrace
PI157485	G. max	South Korea	IV		Landrace
PI165672	G. max	China	VI		Landrace
PI165673	G. max	China	VI		Landrace
PI165674	G. max	China	VIII		Landrace
PI165676	G. max	China	VIII		Landrace
PI171427	G. max	China	IV		Landrace
PI171428	G. max	China	IV		Landrace
PI171429	G. max	China	IV		Landrace	9.9
PI171438	G. max	China	VII		Landrace	5.3
PI171441	G. max	China	VI		Landrace	6.6
PI171443	G. max	China	VI		Landrace	6.8
PI179823	G. max	China	V		Landrace	20.1
PI179825	G. max	China	V		Landrace
PI179826	G. max	China	IV		Landrace	22.8
PI187150	G. max	Japan	IV		Landrace
PI196149	G. max	Japan	III		Landrace	34
PI196152	G. max	Japan	III		Landrace
PI196156	G. max	Japan	III		Landrace
PI196167	G. max	South Korea	IV		Landrace	20.5
PI196168	G. max	South Korea	V		Landrace
PI196172	G. max	South Korea	IV		Landrace
PI196175	G. max	South Korea	V		Landrace	6.5
PI196177	G. max	South Korea	V		Landrace	5.8
PI200445	G. max	Japan	VIII		Landrace
PI200449	G. max	Japan	VII		Landrace
PI200450	G. max	Japan	V		Landrace
PI200465	G. max	Japan	VIII		Landrace
PI200469	G. max	Japan	VII		Landrace	26.2
PI200470	G. max	Japan	IV		Landrace
PI200472	G. max	China	V		Landrace	7.3
PI200475	G. max	Japan	VII		Landrace	23.9
PI200476	G. max	Japan	VII		Landrace
PI200496	G. max	Japan	III		Landrace
PI200498	G. max	China	VII		Landrace	21.1
PI200500	G. max	Japan	VII		Landrace
PI200508	G. max	Japan	I		Landrace
PI200516	G. max	Japan	VIII		Landrace
PI200524	G. max	Japan	VIII		Landrace
PI200539	G. max	Japan	VII		Landrace
PI200542	G. max	Japan	VII		Landrace
PI200547	G. max	Japan	VIII		Landrace
PI200548	G. max	Japan	III		Landrace
PI200553	G. max	Japan	VI		Landrace
PI200593	G. max	China	I		Landrace
PI200594	G. max	China	I		Landrace
PI200595	G. max	China	Z		Landrace
PI201421	G. max	China	VI		Landrace
PI201422	G. max	China	VI		Landrace	9.1
PI205083	G. max	Japan	VII		Landrace	21.2
PI208782	G. max	Japan	VII		Landrace
PI208785	G. max	Japan	VII		Landrace	8
PI227214	G. max	Japan	VII		Landrace	21.9
PI227219	G. max	Japan	VII		Landrace
PI227320	G. max	Japan	IV		Landrace
PI227560	G. max	Japan	III		Landrace
PI227565	G. max	Japan	Z		Landrace
PI229313	G. max	Japan	IV		Landrace
PI229337	G. max	Japan	VI		Landrace
PI238929	G. max	Japan	V		Landrace
PI243514	G. max	Japan	IV		Landrace
PI243518	G. max	Japan	IV		Landrace
PI243521	G. max	Japan	IV		Landrace
PI243524	G. max	Japan	IV		Landrace	21.9
PI243525	G. max	Japan	IV		Landrace
PI243528	G. max	Japan	IV		Landrace
PI243533	G. max	Japan	IV		Landrace	20.6
PI243535	G. max	Japan	IV		Landrace	26.9
PI243540	G. max	Japan	IV		Landrace	23.2
PI243541	G. max	Japan	IV		Landrace
PI243546	G. max	Japan	IV		Landrace	26.2
PI243548	G. max	Japan	IV		Landrace
PI243551	G. max	Japan	IV		Landrace	33.4
PI261466	G. max	Japan	III		Landrace
PI274422	G. max	Japan	V		Landrace
PI274423	G. max	Japan	IV		Landrace	23.1
PI274455	G. max	Japan	II		Landrace
PI274582	G. max	Japan	VIII		Landrace
PI290126A	G. max	China	I		Landrace
PI290126B	G. max	China	II		Landrace	20.7
PI290158	G. max	China	ZZ		Landrace
PI297511	G. max	China	I		Landrace
PI297514	G. max	China	I		Landrace
PI297523	G. max	China	Z		Landrace
PI297524	G. max	China	ZZ		Landrace
PI297532	G. max	China	Z		Landrace
PI297533	G. max	China	II		Landrace
PI297541	G. max	China	I		Landrace
PI297543	G. max	China	II		Landrace
PI297546	G. max	China	Z		Landrace
PI297549	G. max	China	Z		Landrace
PI303650	G. max	China	Z		Landrace
PI319526	G. max	China	VII		Landrace	9.7
PI319527	G. max	China	V		Landrace
PI319529	G. max	China	VI		Landrace
PI319530	G. max	China	VI		Landrace	10
PI319531	G. max	China	VI		Landrace
PI319532	G. max	China	IV		Landrace
PI319535A	G. max	China	I		Landrace
PI339864B	G. max	South Korea	V		Landrace
PI339866	G. max	South Korea	V		Landrace	20.5
PI339867	G. max	South Korea	V		Landrace
PI339868A	G. max	South Korea	Z		Landrace
PI339868B	G. max	South Korea	IV		Landrace	7.5
PI339868C	G. max	South Korea	IV		Landrace
PI339868D	G. max	South Korea	IV		Landrace
PI339868E	G. max	South Korea	III		Landrace
PI339868F	G. max	South Korea	IV		Landrace
PI339869	G. max	South Korea	V		Landrace
PI340000	G. max	South Korea	V		Landrace	6.9
PI347560	G. max	China	I		Landrace
PI358316A	G. max	Japan	I		Landrace
PI358316B	G. max	Japan	I		Landrace
PI360839	G. max	Japan	VI		Landrace
PI360845	G. max	Japan	IV		Landrace	25.8
PI361112A	G. max	China	I		Landrace
PI361112B	G. max	China	II		Landrace
PI376845	G. max	Japan	VIII		Landrace
PI377573	G. max	China	VII		Landrace
PI379559A	G. max	Japan	Z		Landrace	23.3
PI379559B	G. max	Japan	I		Landrace	24.3
PI379559C	G. max	Japan	III		Landrace	26.7
PI391577	G. max	China	II		Landrace	6.3
PI391578	G. max	China	II		Landrace
PI391585	G. max	China	II		Landrace
PI391586	G. max	China	III		Landrace
PI391597	G. max	China	V		Landrace	8.6
PI393540	G. max	Japan	IV		Landrace
PI398181	G. max	South Korea	IV		Landrace
PI398182	G. max	South Korea	IV		Landrace
PI398183	G. max	South Korea	V		Landrace
PI398184	G. max	South Korea	V		Landrace	23.9
PI398186	G. max	South Korea	V		Landrace	8.5
PI398187	G. max	South Korea	V		Landrace
PI398188	G. max	South Korea	IV		Landrace	22.2
PI398190	G. max	South Korea	IV		Landrace
PI398192	G. max	South Korea	VI		Landrace
PI398193	G. max	South Korea	V		Landrace
PI398194	G. max	South Korea	VI		Landrace	9.2
PI398195	G. max	South Korea	VI		Landrace
PI398196	G. max	South Korea	V		Landrace
PI398198	G. max	South Korea	IV		Landrace	30.9
PI398199	G. max	South Korea	IV		Landrace	20.5
PI398201	G. max	South Korea	IV		Landrace	31.6
PI398202	G. max	South Korea	IV		Landrace
PI398203	G. max	South Korea	V		Landrace
PI398204	G. max	South Korea	IV		Landrace	21.5
PI398206	G. max	South Korea	IV		Landrace	22.4
PI398207	G. max	South Korea	V		Landrace
PI398208	G. max	South Korea	IV		Landrace
PI398209	G. max	South Korea	V		Landrace
PI398210	G. max	South Korea	V		Landrace
PI398211	G. max	South Korea	IV		Landrace	24.2
PI398212	G. max	South Korea	V		Landrace	22.6
PI398213	G. max	South Korea	V		Landrace
PI398214	G. max	South Korea	IV		Landrace	21.2
PI398216	G. max	South Korea	V		Landrace	9.5
PI398218	G. max	South Korea	V		Landrace	8.7
PI398219	G. max	South Korea	V		Landrace	7.3
PI398220	G. max	South Korea	VI		Landrace	7
PI398223	G. max	South Korea	IV		Landrace	24.1
PI398225	G. max	South Korea	IV		Landrace
PI398226	G. max	South Korea	IV		Landrace	20.4
PI398228	G. max	South Korea	IV		Landrace
PI398229	G. max	South Korea	IV		Landrace
PI398230	G. max	South Korea	III		Landrace
PI398234	G. max	South Korea	IV		Landrace	26.4
PI398235	G. max	South Korea	IV		Landrace	26
PI398239	G. max	South Korea	V		Landrace
PI398240	G. max	South Korea	V		Landrace	30.4
PI398244	G. max	South Korea	IV		Landrace	22.9
PI398245	G. max	South Korea	IV		Landrace
PI398246	G. max	South Korea	V		Landrace
PI398247	G. max	South Korea	IV		Landrace	22.2
PI398250	G. max	South Korea	IV		Landrace
PI398251	G. max	South Korea	IV		Landrace
PI398254	G. max	South Korea	VI		Landrace	20.3
PI398256	G. max	South Korea	IV		Landrace	31.9
PI398257	G. max	South Korea	IV		Landrace	23
PI398258	G. max	South Korea	IV		Landrace	25.5
PI398259	G. max	South Korea	V		Landrace
PI398260	G. max	South Korea	IV		Landrace	23.7
PI398261	G. max	South Korea	III		Landrace
PI398262	G. max	South Korea	V		Landrace	20.9
PI398264	G. max	South Korea	V		Landrace
PI398265	G. max	South Korea	IV		Landrace	20.7
PI398271	G. max	South Korea	IV		Landrace
PI398272	G. max	South Korea	IV		Landrace
PI398273	G. max	South Korea	IV		Landrace	23.1
PI398279	G. max	South Korea	V		Landrace
PI398280	G. max	South Korea	V		Landrace
PI398282	G. max	South Korea	IV		Landrace
PI398285	G. max	South Korea	V		Landrace
PI398288	G. max	South Korea	V		Landrace
PI398289	G. max	South Korea	IV		Landrace	21.4
PI398290	G. max	South Korea	IV		Landrace
PI398292	G. max	South Korea	VI		Landrace
PI398293	G. max	South Korea	IV		Landrace	32.9
PI398294	G. max	South Korea	IV		Landrace	25
PI398295	G. max	South Korea	III		Landrace
PI398296	G. max	South Korea	II		Landrace
PI398297	G. max	South Korea	III		Landrace
PI398298	G. max	South Korea	IV		Landrace	20.8
PI398299	G. max	South Korea	IV		Landrace	7.7
PI398301	G. max	South Korea	V		Landrace	22.8
PI398302	G. max	South Korea	V		Landrace
PI398303	G. max	South Korea	IV		Landrace	20.1
PI398304	G. max	South Korea	V		Landrace	21.3
PI398305	G. max	South Korea	IV		Landrace
PI398306	G. max	South Korea	IV		Landrace	20.7
PI398307	G. max	South Korea	V		Landrace	7.8
PI398309	G. max	South Korea	VI		Landrace	9
PI398310	G. max	South Korea	IV		Landrace	23.4
PI398314	G. max	South Korea	IV		Landrace	24.2
PI398316	G. max	South Korea	V		Landrace
PI398318	G. max	South Korea	IV		Landrace	20.2
PI398321	G. max	South Korea	IV		Landrace	20.9
PI398322	G. max	South Korea	IV		Landrace	21.7
PI398327	G. max	South Korea	IV		Landrace	22.9
PI398328	G. max	South Korea	V		Landrace
PI398331	G. max	South Korea	V		Landrace	21
PI398332	G. max	South Korea	VI		Landrace	23.5
PI398333	G. max	South Korea	V		Landrace
PI398335	G. max	South Korea	V		Landrace
PI398337	G. max	South Korea	V		Landrace
PI398338	G. max	South Korea	V		Landrace
PI398340	G. max	South Korea	V		Landrace	23.4
PI398341	G. max	South Korea	V		Landrace	24.5
PI398343	G. max	South Korea	V		Landrace	21.6
PI398346	G. max	South Korea	V		Landrace	21.2
PI398348	G. max	South Korea	V		Landrace
PI398349	G. max	South Korea	IV		Landrace	20.8
PI398350	G. max	South Korea	IV		Landrace	25.8
PI398351	G. max	South Korea	V		Landrace
PI398353	G. max	South Korea	V		Landrace	22.4
PI398354	G. max	South Korea	V		Landrace	22.2
PI398356	G. max	South Korea	IV		Landrace	23.6
PI398359	G. max	South Korea	IV		Landrace
PI398360	G. max	South Korea	IV		Landrace	21.3
PI398361	G. max	South Korea	VI		Landrace
PI398362	G. max	South Korea	V		Landrace
PI398363	G. max	South Korea	V		Landrace
PI398364	G. max	South Korea	V		Landrace
PI398366	G. max	South Korea	IV		Landrace	27.6
PI398368	G. max	South Korea	IV		Landrace	8.6
PI398369	G. max	South Korea	V		Landrace	7.8
PI398371	G. max	South Korea	IV		Landrace
PI398373	G. max	South Korea	V		Landrace
PI398374	G. max	South Korea	IV		Landrace	7.5
PI398375	G. max	South Korea	IV		Landrace
PI398379	G. max	South Korea	IV		Landrace	28.9
PI398381	G. max	South Korea	V		Landrace
PI398383	G. max	South Korea	IV		Landrace	25.4
PI398385	G. max	South Korea	IV		Landrace	20.6
PI398386	G. max	South Korea	IV		Landrace
PI398387	G. max	South Korea	V		Landrace
PI398389	G. max	South Korea	IV		Landrace
PI398390	G. max	South Korea	V		Landrace
PI398391	G. max	South Korea	VI		Landrace
PI398393	G. max	South Korea	V		Landrace	22
PI398396	G. max	South Korea	IV		Landrace
PI398397	G. max	South Korea	IV		Landrace
PI398399	G. max	South Korea	V		Landrace
PI398402	G. max	South Korea	V		Landrace	20.1
PI398404	G. max	South Korea	IV		Landrace	20.9
PI398406	G. max	South Korea	IV		Landrace
PI398407	G. max	South Korea	V		Landrace
PI398409	G. max	South Korea	V		Landrace
PI398411	G. max	South Korea	V		Landrace	20.6
PI398413	G. max	South Korea	V		Landrace	22.9
PI398415	G. max	South Korea	IV		Landrace
PI398417	G. max	South Korea	IV		Landrace
PI398418	G. max	South Korea	V		Landrace
PI398420	G. max	South Korea	IV		Landrace
PI398421	G. max	South Korea	IV		Landrace
PI398422	G. max	South Korea	V		Landrace	9.9
PI398423	G. max	South Korea	V		Landrace
PI398424	G. max	South Korea	V		Landrace
PI398425	G. max	South Korea	IV		Landrace	9.4
PI398428	G. max	South Korea	V		Landrace	8.9
PI398434	G. max	South Korea	VI		Landrace	6.7
PI398436	G. max	South Korea	V		Landrace	20.8
PI398437	G. max	South Korea	V		Landrace
PI398439	G. max	South Korea	IV		Landrace
PI398440	G. max	South Korea	IV		Landrace
PI398444	G. max	South Korea	IV		Landrace	21.6
PI398446	G. max	South Korea	IV		Landrace
PI398447	G. max	South Korea	V		Landrace
PI398452	G. max	South Korea	V		Landrace
PI398456	G. max	South Korea	V		Landrace
PI398457	G. max	South Korea	V		Landrace
PI398460	G. max	South Korea	VI		Landrace
PI398464	G. max	South Korea	IV		Landrace
PI398465	G. max	South Korea	V		Landrace
PI398466	G. max	South Korea	V		Landrace
PI398469	G. max	South Korea	VI		Landrace	7.8
PI398470	G. max	South Korea	IV		Landrace	24.8
PI398471	G. max	South Korea	V		Landrace
PI398472	G. max	South Korea	IV		Landrace	26.3
PI398473	G. max	South Korea	VI		Landrace
PI398474	G. max	South Korea	V		Landrace
PI398475	G. max	South Korea	IV		Landrace	22
PI398476	G. max	South Korea	V		Landrace
PI398478	G. max	South Korea	V		Landrace	6.2
PI398479	G. max	South Korea	VI		Landrace	6.1
PI398481	G. max	South Korea	V		Landrace
PI398482	G. max	South Korea	IV		Landrace
PI398483	G. max	South Korea	V		Landrace
PI398484	G. max	South Korea	IV		Landrace	24
PI398485	G. max	South Korea	V		Landrace	22.3
PI398486	G. max	South Korea	IV		Landrace	23.5
PI398487	G. max	South Korea	V		Landrace
PI398488	G. max	South Korea	V		Landrace	8.5
PI398489	G. max	South Korea	IV		Landrace	20.4
PI398490	G. max	South Korea	IV		Landrace
PI398491	G. max	South Korea	V		Landrace
PI398492	G. max	South Korea	IV		Landrace
PI398493	G. max	South Korea	II		Landrace
PI398494	G. max	South Korea	III		Landrace
PI398495	G. max	South Korea	IV		Landrace
PI398497	G. max	South Korea	V		Landrace
PI398499	G. max	South Korea	IV		Landrace
PI398500	G. max	South Korea	V		Landrace	7.4
PI398508	G. max	South Korea	V		Landrace
PI398509	G. max	South Korea	V		Landrace
PI398510	G. max	South Korea	V		Landrace
PI398512	G. max	South Korea	V		Landrace
PI398513	G. max	South Korea	V		Landrace
PI398514	G. max	South Korea	III		Landrace
PI398515	G. max	South Korea	V		Landrace
PI398517	G. max	South Korea	V		Landrace
PI398519	G. max	South Korea	IV		Landrace
PI398520	G. max	South Korea	V		Landrace
PI398521	G. max	South Korea	V		Landrace
PI398522	G. max	South Korea	IV		Landrace	26.2
PI398524	G. max	South Korea	V		Landrace
PI398526	G. max	South Korea	V		Landrace
PI398527	G. max	South Korea	V		Landrace
PI398531	G. max	South Korea	IV		Landrace	31.2
PI398532	G. max	South Korea	IV		Landrace	31.8
PI398533	G. max	South Korea	V		Landrace
PI398534	G. max	South Korea	V		Landrace
PI398536	G. max	South Korea	V		Landrace	7
PI398537	G. max	South Korea	IV		Landrace
PI398538	G. max	South Korea	V		Landrace	8.1
PI398540	G. max	South Korea	IV		Landrace
PI398541	G. max	South Korea	V		Landrace
PI398542	G. max	South Korea	V		Landrace
PI398545	G. max	South Korea	V		Landrace
PI398546	G. max	South Korea	VI		Landrace	7.9
PI398547	G. max	South Korea	V		Landrace	7.6
PI398550	G. max	South Korea	V		Landrace
PI398551	G. max	South Korea	IV		Landrace	20.9
PI398552	G. max	South Korea	V		Landrace
PI398555	G. max	South Korea	V		Landrace
PI398556	G. max	South Korea	VI		Landrace
PI398558	G. max	South Korea	IV		Landrace	25.4
PI398559	G. max	South Korea	IV		Landrace
PI398560	G. max	South Korea	V		Landrace
PI398563	G. max	South Korea	V		Landrace
PI398568	G. max	South Korea	V		Landrace
PI398571	G. max	South Korea	V		Landrace
PI398572	G. max	South Korea	IV		Landrace
PI398574	G. max	South Korea	V		Landrace
PI398575	G. max	South Korea	VI		Landrace
PI398576	G. max	South Korea	V		Landrace
PI398577	G. max	South Korea	V		Landrace
PI398578	G. max	South Korea	VI		Landrace
PI398580	G. max	South Korea	VI		Landrace
PI398584	G. max	South Korea	V		Landrace
PI398585	G. max	South Korea	V		Landrace	22
PI398587	G. max	South Korea	V		Landrace	7.4
PI398588	G. max	South Korea	IV		Landrace	22.5
PI398589	G. max	South Korea	V		Landrace	6.8
PI398591	G. max	South Korea	V		Landrace	7.7
PI398592	G. max	South Korea	VI		Landrace	6.6
PI398593	G. max	South Korea	V		Landrace	7
PI398595	G. max	South Korea	V		Landrace	6.7
PI398596	G. max	South Korea	V		Landrace	8
PI398597	G. max	South Korea	V		Landrace	7.5
PI398598	G. max	South Korea	VI		Landrace
PI398599	G. max	South Korea	IV		Landrace
PI398601	G. max	South Korea	IV		Landrace	22.7
PI398603	G. max	South Korea	V		Landrace	6.7
PI398604	G. max	South Korea	IV		Landrace
PI398605	G. max	South Korea	V		Landrace
PI398606	G. max	South Korea	VI		Landrace	7.5
PI398607	G. max	South Korea	V		Landrace	9.2
PI398608	G. max	South Korea	V		Landrace
PI398609	G. max	South Korea	IV		Landrace
PI398610	G. max	South Korea	V		Landrace	8
PI398611	G. max	South Korea	VI		Landrace
PI398612	G. max	South Korea	V		Landrace	7.3
PI398613	G. max	South Korea	V		Landrace	8.2
PI398614	G. max	South Korea	V		Landrace	8.3
PI398617	G. max	South Korea	IV		Landrace	22.3
PI398620	G. max	South Korea	III		Landrace
PI398621	G. max	South Korea	IV		Landrace	23.5
PI398622	G. max	South Korea	V		Landrace
PI398626	G. max	South Korea	IV		Landrace	26
PI398627	G. max	South Korea	V		Landrace
PI398628	G. max	South Korea	VI		Landrace
PI398631	G. max	South Korea	IV		Landrace
PI398633	G. max	South Korea	V		Landrace	7.1
PI398634	G. max	South Korea	IV		Landrace
PI398635	G. max	South Korea	VI		Landrace	6.6
PI398636	G. max	South Korea	IV		Landrace	20.2
PI398641	G. max	South Korea	III		Landrace	22.3
PI398642	G. max	South Korea	IV		Landrace
PI398644	G. max	South Korea	IV		Landrace	22.1
PI398646	G. max	South Korea	VI		Landrace
PI398647	G. max	South Korea	V		Landrace
PI398648	G. max	South Korea	VI		Landrace
PI398652	G. max	South Korea	IV		Landrace	22.4
PI398655	G. max	South Korea	IV		Landrace	26.1
PI398656	G. max	South Korea	IV		Landrace	21.1
PI398657	G. max	South Korea	IV		Landrace	20.4
PI398658	G. max	South Korea	V		Landrace
PI398659	G. max	South Korea	V		Landrace
PI398661	G. max	South Korea	V		Landrace
PI398662	G. max	South Korea	V		Landrace	20.5
PI398663	G. max	South Korea	V		Landrace
PI398664	G. max	South Korea	IV		Landrace
PI398665	G. max	South Korea	V		Landrace
PI398666	G. max	South Korea	IV		Landrace
PI398667	G. max	South Korea	IV		Landrace
PI398668	G. max	South Korea	V		Landrace
PI398670	G. max	South Korea	V		Landrace
PI398671	G. max	South Korea	V		Landrace	6.5
PI398673	G. max	South Korea	V		Landrace	9.6
PI398675	G. max	South Korea	V		Landrace
PI398678	G. max	South Korea	V		Landrace	7.8
PI398679	G. max	South Korea	V		Landrace	7.7
PI398680	G. max	South Korea	IV		Landrace
PI398681	G. max	South Korea	IV		Landrace	20.2
PI398682	G. max	South Korea	IV		Landrace	21.6
PI398684	G. max	South Korea	III		Landrace	21
PI398686	G. max	South Korea	III		Landrace	23.4
PI398687	G. max	South Korea	III		Landrace
PI398688	G. max	South Korea	V		Landrace	7.3
PI398690	G. max	South Korea	V		Landrace	8.2
PI398693	G. max	South Korea	III		Landrace
PI398694	G. max	South Korea	III		Landrace
PI398695	G. max	South Korea	IV		Landrace
PI398697	G. max	South Korea	III		Landrace
PI398700	G. max	South Korea	IV		Landrace
PI398701	G. max	South Korea	IV		Landrace
PI398704	G. max	South Korea	IV		Landrace	8.4
PI398705	G. max	South Korea	IV		Landrace	9.7
PI398706	G. max	South Korea	IV		Landrace
PI398708	G. max	South Korea	III		Landrace	21.9
PI398709	G. max	South Korea	III		Landrace	22.3
PI398710	G. max	South Korea	III		Landrace	22.7
PI398711	G. max	South Korea	V		Landrace
PI398712	G. max	South Korea	III		Landrace	24.2
PI398713	G. max	South Korea	V		Landrace	23.4
PI398715	G. max	South Korea	V		Landrace
PI398716	G. max	South Korea	IV		Landrace
PI398717	G. max	South Korea	IV		Landrace	20.4
PI398719	G. max	South Korea	VI		Landrace
PI398721	G. max	South Korea	VI		Landrace
PI398723	G. max	South Korea	V		Landrace	8
PI398726	G. max	South Korea	III		Landrace
PI398727	G. max	South Korea	III		Landrace	23.2
PI398729	G. max	South Korea	VI		Landrace	25.9
PI398731	G. max	South Korea	VI		Landrace
PI398732	G. max	South Korea	VI		Landrace	20.8
PI398736	G. max	South Korea	VI		Landrace	26.8
PI398737	G. max	South Korea	IV		Landrace	21.3
PI398740	G. max	South Korea	V		Landrace
PI398741	G. max	South Korea	IV		Landrace	23.5
PI398742	G. max	South Korea	VI		Landrace
PI398743	G. max	South Korea	IV		Landrace	20.3
PI398746	G. max	South Korea	IV		Landrace
PI398748	G. max	South Korea	III		Landrace
PI398749	G. max	South Korea	III		Landrace	24
PI398750	G. max	South Korea	IV		Landrace	20.7
PI398751	G. max	South Korea	III		Landrace
PI398752	G. max	South Korea	III		Landrace
PI398753	G. max	South Korea	IV		Landrace	21.9
PI398754	G. max	South Korea	IV		Landrace	22.4
PI398755	G. max	South Korea	III		Landrace
PI398757	G. max	South Korea	IV		Landrace
PI398758	G. max	South Korea	IV		Landrace	27.3
PI398759	G. max	South Korea	IV		Landrace	29.6
PI398761	G. max	South Korea	IV		Landrace	22.5
PI398762	G. max	South Korea	IV		Landrace	20.8
PI398764	G. max	South Korea	IV		Landrace
PI398765	G. max	South Korea	IV		Landrace
PI398766	G. max	South Korea	IV		Landrace	20.1
PI398768	G. max	South Korea	IV		Landrace	24.8
PI398769	G. max	South Korea	VI		Landrace	24
PI398771	G. max	South Korea	VI		Landrace
PI398772	G. max	South Korea	IV		Landrace	22.6
PI398774	G. max	South Korea	IV		Landrace	20.8
PI398776	G. max	South Korea	III		Landrace	22.6
PI398778	G. max	South Korea	V		Landrace	20.4
PI398780	G. max	South Korea	V		Landrace
PI398781	G. max	South Korea	VI		Landrace	23.3
PI398784	G. max	South Korea	V		Landrace
PI398785	G. max	South Korea	V		Landrace
PI398787	G. max	South Korea	V		Landrace
PI398788	G. max	South Korea	IV		Landrace	21.8
PI398789	G. max	South Korea	VI		Landrace	5.4
PI398794	G. max	South Korea	VI		Landrace	30.7
PI398797	G. max	South Korea	V		Landrace	26.4
PI398798	G. max	South Korea	V		Landrace
PI398799	G. max	South Korea	V		Landrace
PI398804	G. max	South Korea	IV		Landrace	22.3
PI398805	G. max	South Korea	IV		Landrace
PI398808	G. max	South Korea	IV		Landrace	20.6
PI398810	G. max	South Korea	V		Landrace
PI398811	G. max	South Korea	V		Landrace
PI398812	G. max	South Korea	V		Landrace
PI398813	G. max	South Korea	III		Landrace
PI398817	G. max	South Korea	VI		Landrace
PI398818	G. max	South Korea	V		Landrace
PI398819	G. max	South Korea	V		Landrace	6.8
PI398820	G. max	South Korea	IV		Landrace	23.4
PI398822	G. max	South Korea	III		Landrace	24.4
PI398823	G. max	South Korea	IV		Landrace	22.9
PI398824	G. max	South Korea	VI		Landrace	6.7
PI398825	G. max	South Korea	V		Landrace	6
PI398826	G. max	South Korea	VI		Landrace
PI398827	G. max	South Korea	VI		Landrace	9.7
PI398829	G. max	South Korea	V		Landrace	8
PI398830	G. max	South Korea	IV		Landrace
PI398831	G. max	South Korea	III		Landrace	23.4
PI398834	G. max	South Korea	V		Landrace
PI398835	G. max	South Korea	V		Landrace
PI398837	G. max	South Korea	V		Landrace
PI398838	G. max	South Korea	IV		Landrace	20.4
PI398839	G. max	South Korea	IV		Landrace	20.9
PI398841	G. max	South Korea	III		Landrace
PI398842	G. max	South Korea	IV		Landrace	23.6
PI398843	G. max	South Korea	IV		Landrace	24.5
PI398844	G. max	South Korea	V		Landrace	7.2
PI398845	G. max	South Korea	V		Landrace	7.7
PI398847	G. max	South Korea	IV		Landrace
PI398848	G. max	South Korea	IV		Landrace
PI398849	G. max	South Korea	IV		Landrace	21.3
PI398850	G. max	South Korea	VI		Landrace
PI398852	G. max	South Korea	V		Landrace	7
PI398853	G. max	South Korea	VI		Landrace	8.9
PI398860	G. max	South Korea	V		Landrace	7
PI398862	G. max	South Korea	V		Landrace
PI398866	G. max	South Korea	V		Landrace	7.9
PI398868	G. max	South Korea	IV		Landrace
PI398870	G. max	South Korea	V		Landrace
PI398871	G. max	South Korea	IV		Landrace
PI398872	G. max	South Korea	IV		Landrace	31.3
PI398873	G. max	South Korea	IV		Landrace	7.5
PI398874	G. max	South Korea	V		Landrace	8.2
PI398875	G. max	South Korea	IV		Landrace	22.7
PI398876	G. max	South Korea	V		Landrace
PI398877	G. max	South Korea	IV		Landrace	8.5
PI398879	G. max	South Korea	IV		Landrace	31.4
PI398881	G. max	South Korea	III		Landrace
PI398882	G. max	South Korea	V		Landrace
PI398883	G. max	South Korea	IV		Landrace	23.2
PI398884	G. max	South Korea	IV		Landrace
PI398886	G. max	South Korea	IV		Landrace
PI398890	G. max	South Korea	IV		Landrace	24.6
PI398891	G. max	South Korea	IV		Landrace	33
PI398892	G. max	South Korea	V		Landrace	9.3
PI398895	G. max	South Korea	V		Landrace
PI398896	G. max	South Korea	VI		Landrace	7.5
PI398898	G. max	South Korea	III		Landrace	21.1
PI398902	G. max	South Korea	III		Landrace	21.5
PI398903	G. max	South Korea	III		Landrace	21.4
PI398905	G. max	South Korea	IV		Landrace
PI398907	G. max	South Korea	V		Landrace
PI398909	G. max	South Korea	IV		Landrace
PI398910	G. max	South Korea	IV		Landrace
PI398911	G. max	South Korea	V		Landrace
PI398912	G. max	South Korea	IV		Landrace	22.1
PI398913	G. max	South Korea	IV		Landrace	23.9
PI398916	G. max	South Korea	IV		Landrace
PI398919	G. max	South Korea	IV		Landrace
PI398920	G. max	South Korea	IV		Landrace	22.9
PI398922	G. max	South Korea	IV		Landrace
PI398923	G. max	South Korea	IV		Landrace	22.6
PI398926	G. max	South Korea	IV		Landrace	21.6
PI398932	G. max	South Korea	V		Landrace	8.6
PI398933	G. max	South Korea	IV		Landrace	20.5
PI398935	G. max	South Korea	IV		Landrace
PI398940	G. max	South Korea	IV		Landrace
PI398941	G. max	South Korea	IV		Landrace
PI398942	G. max	South Korea	IV		Landrace	22.6
PI398943	G. max	South Korea	V		Landrace
PI398945	G. max	South Korea	VI		Landrace
PI398946	G. max	South Korea	IV		Landrace
PI398948	G. max	South Korea	V		Landrace	20.7
PI398949	G. max	South Korea	V		Landrace
PI398950	G. max	South Korea	VI		Landrace	8.4
PI398954	G. max	South Korea	III		Landrace	20.2
PI398955	G. max	South Korea	III		Landrace
PI398956	G. max	South Korea	VI		Landrace	6.5
PI398957	G. max	South Korea	III		Landrace	24.1
PI398958	G. max	South Korea	V		Landrace	9.3
PI398961	G. max	South Korea	V		Landrace
PI398963	G. max	South Korea	IV		Landrace
PI398964	G. max	South Korea	IV		Landrace
PI398965	G. max	South Korea	IV		Landrace
PI398966	G. max	South Korea	VI		Landrace
PI398967	G. max	South Korea	VI		Landrace
PI398970	G. max	South Korea	IV		Landrace	8.7
PI398971	G. max	South Korea	V		Landrace
PI398973	G. max	South Korea	VI		Landrace
PI398974	G. max	South Korea	V		Landrace	22.5
PI398975	G. max	South Korea	IV		Landrace	9.6
PI398976	G. max	South Korea	V		Landrace	7.3
PI398977	G. max	South Korea	V		Landrace
PI398978	G. max	South Korea	VI		Landrace
PI398979	G. max	South Korea	V		Landrace	9.5
PI398980	G. max	South Korea	III		Landrace
PI398981	G. max	South Korea	IV		Landrace
PI398982	G. max	South Korea	IV		Landrace
PI398983	G. max	South Korea	VI		Landrace	6.7
PI398985	G. max	South Korea	IV		Landrace
PI398986	G. max	South Korea	V		Landrace	7.5
PI398987	G. max	South Korea	IV		Landrace
PI398991	G. max	South Korea	V		Landrace
PI398992	G. max	South Korea	III		Landrace	24.9
PI398994	G. max	South Korea	IV		Landrace
PI398995	G. max	South Korea	IV		Landrace	21.5
PI398996	G. max	South Korea	IV		Landrace
PI398997	G. max	South Korea	IV		Landrace	20.3
PI398998	G. max	South Korea	VI		Landrace
PI398999	G. max	South Korea	VI		Landrace	8.3
PI399001	G. max	South Korea	IV		Landrace
PI399006	G. max	South Korea	IV		Landrace
PI399007	G. max	South Korea	V		Landrace	7.1
PI399015	G. max	South Korea	IV		Landrace
PI399016	G. max	South Korea	IV		Landrace
PI399017	G. max	South Korea	IV		Landrace
PI399018	G. max	South Korea	IV		Landrace
PI399019	G. max	South Korea	IV		Landrace
PI399020	G. max	South Korea	IV		Landrace
PI399022	G. max	South Korea	IV		Landrace
PI399023	G. max	South Korea	IV		Landrace	20.8
PI399025	G. max	South Korea	V		Landrace	8.4
PI399026	G. max	South Korea	V		Landrace
PI399027	G. max	South Korea	IV		Landrace
PI399028	G. max	South Korea	IV		Landrace
PI399030	G. max	South Korea	IV		Landrace	20.3
PI399033	G. max	South Korea	V		Landrace
PI399034	G. max	South Korea	IV		Landrace	22.2
PI399035	G. max	South Korea	IV		Landrace
PI399036	G. max	South Korea	IV		Landrace	22.6
PI399037	G. max	South Korea	V		Landrace
PI399040	G. max	South Korea	V		Landrace
PI399041	G. max	South Korea	VI		Landrace	7.5
PI399042	G. max	South Korea	V		Landrace
PI399043	G. max	South Korea	III		Landrace	23.1
PI399045	G. max	South Korea	V		Landrace
PI404163	G. max	China	IV		Landrace
PI404164	G. max	China	IV		Landrace
PI404168	G. max	China	III		Landrace	8.3
PI404169A	G. max	China	I		Landrace
PI404169B	G. max	China	III		Landrace
PI404170	G. max	China	IV		Landrace
PI404171	G. max	China	II		Landrace
PI404172	G. max	China	IV		Landrace
PI404173A	G. max	China	IV		Landrace
PI404173B	G. max	China	IV		Landrace
PI404177	G. max	China	IV		Landrace
PI404178	G. max	China	IV		Landrace
PI404179A	G. max	China	IV		Landrace
PI404180	G. max	China	III		Landrace
PI404182	G. max	China	III		Landrace	9.7
PI404183	G. max	China	IV		Landrace
PI404185	G. max	China	IV		Landrace
PI404186	G. max	China	III		Landrace
PI404187	G. max	China	II		Landrace
PI404188B	G. max	China	III		Landrace
PI404189	G. max	China	III		Landrace	6.7
PI404190	G. max	China	IV		Landrace
PI404198A	G. max	China	IV		Landrace	9.7
PI404198B	G. max	China	IV		Landrace	8.5
PI404199	G. max	China	IV		Landrace
PI407656	G. max	China	II		Landrace	9.3
PI407658B	G. max	China	IV		Landrace
PI407659A	G. max	China	II		Landrace
PI407659B	G. max	China	III		Landrace
PI407706A	G. max	China	I		Landrace
PI407706B	G. max	China	II		Landrace
PI407720	G. max	China	II		Landrace
PI407721	G. max	China	II		Landrace	23
PI407722	G. max	China	III		Landrace
PI407723	G. max	China	I		Landrace
PI407724	G. max	China	II		Landrace
PI407725A	G. max	China	ZZ		Landrace
PI407725B	G. max	China	ZZ		Landrace	20.7
PI407726	G. max	China	I		Landrace
PI407771	G. max	South Korea	VI		Landrace	7.1
PI407772A	G. max	South Korea	IV		Landrace	7.8
PI407773A	G. max	South Korea	IV		Landrace	9.8
PI407773B	G. max	South Korea	IV		Landrace	8.8
PI407776	G. max	South Korea	IV		Landrace	9.2
PI407851	G. max	South Korea	III		Landrace	21.5
PI407852	G. max	South Korea	V		Landrace
PI407853	G. max	South Korea	V		Landrace
PI407855	G. max	South Korea	V		Landrace
PI407856	G. max	South Korea	V		Landrace
PI407857	G. max	South Korea	V		Landrace
PI407859_1	G. max	South Korea	V		Landrace
PI407859_2	G. max	South Korea	V		Landrace
PI407861A	G. max	South Korea	III		Landrace
PI407861B	G. max	South Korea	III		Landrace
PI407861C	G. max	South Korea	IV		Landrace
PI407862	G. max	South Korea	IV		Landrace
PI407866	G. max	South Korea	V		Landrace
PI407867A	G. max	South Korea	IV		Landrace	22.6
PI407867B	G. max	South Korea	IV		Landrace
PI407867C	G. max	South Korea	V		Landrace
PI407868A	G. max	South Korea	IV		Landrace
PI407868B	G. max	South Korea	IV		Landrace
PI407868C	G. max	South Korea	VI		Landrace	22.2
PI407870	G. max	South Korea	III		Landrace	23
PI407871	G. max	South Korea	V		Landrace	25.1
PI407872B	G. max	South Korea	VI		Landrace
PI407874_1	G. max	South Korea	V		Landrace	6.7
PI407874_2	G. max	South Korea	V		Landrace	7.1
PI407875A	G. max	South Korea	III		Landrace	24.1
PI407876	G. max	South Korea	V		Landrace	7.1
PI407877B	G. max	South Korea	IV		Landrace
PI407877C	G. max	South Korea	V		Landrace
PI407878	G. max	South Korea	V		Landrace
PI407879	G. max	South Korea	V		Landrace	9.4
PI407880	G. max	South Korea	V		Landrace	9.8
PI407881	G. max	South Korea	V		Landrace	9.2
PI407882	G. max	South Korea	V		Landrace	8.4
PI407884	G. max	South Korea	V		Landrace
PI407885	G. max	South Korea	V		Landrace	7.1
PI407886	G. max	South Korea	IV		Landrace
PI407887	G. max	South Korea	V		Landrace
PI407888	G. max	South Korea	V		Landrace
PI407889	G. max	South Korea	V		Landrace
PI407890_1	G. max	South Korea	V		Landrace
PI407890_2	G. max	South Korea	V		Landrace
PI407892A	G. max	South Korea	IV		Landrace
PI407892B	G. max	South Korea	V		Landrace	10
PI407893	G. max	South Korea	V		Landrace	20.6
PI407894	G. max	South Korea	V		Landrace
PI407895	G. max	South Korea	IV		Landrace
PI407896	G. max	South Korea	V		Landrace
PI407897	G. max	South Korea	IV		Landrace
PI407898B	G. max	South Korea	VI		Landrace
PI407900	G. max	South Korea	IV		Landrace
PI407902B	G. max	South Korea	IV		Landrace	23.2
PI407903A	G. max	South Korea	III		Landrace	23.2
PI407904	G. max	South Korea	IV		Landrace
PI407906	G. max	South Korea	IV		Landrace
PI407907B	G. max	South Korea	IV		Landrace
PI407908	G. max	South Korea	IV		Landrace
PI407909	G. max	South Korea	V		Landrace
PI407910	G. max	South Korea	V		Landrace	9.1
PI407912	G. max	South Korea	V		Landrace
PI407913B	G. max	South Korea	IV		Landrace
PI407914B	G. max	South Korea	IV		Landrace
PI407915	G. max	South Korea	V		Landrace	9.2
PI407916	G. max	South Korea	V		Landrace	9.3
PI407917	G. max	South Korea	IV		Landrace
PI407918A	G. max	South Korea	IV		Landrace
PI407919	G. max	South Korea	V		Landrace
PI407920	G. max	South Korea	V		Landrace
PI407921	G. max	South Korea	V		Landrace
PI407922	G. max	South Korea	III		Landrace
PI407923	G. max	South Korea	V		Landrace
PI407925	G. max	South Korea	III		Landrace	21.4
PI407926A	G. max	South Korea	III		Landrace
PI407927A	G. max	South Korea	IV		Landrace
PI407927B	G. max	South Korea	IV		Landrace
PI407928	G. max	South Korea	IV		Landrace	21
PI407929	G. max	South Korea	V		Landrace
PI407935	G. max	South Korea	VI		Landrace	7.8
PI407937_2	G. max	South Korea	VI		Landrace	9.4
PI407938	G. max	South Korea	V		Landrace	6.7
PI407939B	G. max	South Korea	IV		Landrace
PI407940	G. max	South Korea	V		Landrace	7
PI407941A	G. max	South Korea	V		Landrace	23.6
PI407942	G. max	South Korea	V		Landrace	7.6
PI407943	G. max	South Korea	V		Landrace	9.3
PI407944	G. max	South Korea	V		Landrace
PI407945	G. max	South Korea	VI		Landrace
PI407946_1	G. max	South Korea	VI		Landrace	20.8
PI407946_2	G. max	South Korea	IV		Landrace
PI407948	G. max	South Korea	V		Landrace
PI407949	G. max	South Korea	IV		Landrace
PI407950_1	G. max	South Korea	V		Landrace
PI407950_2	G. max	South Korea	V		Landrace
PI407952A	G. max	South Korea	IV		Landrace	21.7
PI407952B	G. max	South Korea	IV		Landrace
PI407953	G. max	South Korea	V		Landrace	21.3
PI407954	G. max	South Korea	V		Landrace	21.8
PI407955	G. max	South Korea	V		Landrace	20.7
PI407956	G. max	South Korea	V		Landrace	21.7
PI407957	G. max	South Korea	V		Landrace	5.6
PI407958	G. max	South Korea	IV		Landrace	23.7
PI407959A	G. max	South Korea	IV		Landrace	8.3
PI407960A	G. max	South Korea	IV		Landrace	8.9
PI407960B	G. max	South Korea	IV		Landrace	8.6
PI407961_1	G. max	South Korea	V		Landrace
PI407961_2	G. max	South Korea	V		Landrace	9.8
PI407962_2	G. max	South Korea	V		Landrace
PI407963	G. max	South Korea	V		Landrace	8.5
PI407964	G. max	South Korea	VI		Landrace
PI407965	G. max	South Korea	V		Landrace	5.5
PI407967	G. max	South Korea	VI		Landrace	20.6
PI407968	G. max	South Korea	V		Landrace	7.7
PI407972A	G. max	South Korea	IV		Landrace
PI407972B	G. max	South Korea	IV		Landrace	22.8
PI407972C	G. max	South Korea	IV		Landrace	22.3
PI407973A	G. max	South Korea	IV		Landrace	9.5
PI407973B	G. max	South Korea	V		Landrace	7.3
PI407974A	G. max	South Korea	III		Landrace
PI407974B	G. max	South Korea	III		Landrace
PI407975A	G. max	South Korea	IV		Landrace
PI407976A	G. max	South Korea	IV		Landrace	21.1
PI407977	G. max	South Korea	IV		Landrace
PI407979	G. max	South Korea	IV		Landrace	22.6
PI407980	G. max	South Korea	V		Landrace
PI407981C	G. max	South Korea	IV		Landrace
PI407982	G. max	South Korea	V		Landrace
PI407985	G. max	South Korea	IV		Landrace
PI407986A	G. max	South Korea	IV		Landrace
PI407986B	G. max	South Korea	V		Landrace	8.6
PI407988B	G. max	South Korea	IV		Landrace	24.4
PI407989	G. max	South Korea	V		Landrace	9.9
PI407991	G. max	South Korea	IV		Landrace	25.1
PI407992	G. max	South Korea	IV		Landrace	20.5
PI407993	G. max	South Korea	V		Landrace
PI407995	G. max	South Korea	V		Landrace	9.1
PI407998B	G. max	South Korea	V		Landrace	9.6
PI407998C	G. max	South Korea	IV		Landrace
PI407998D	G. max	South Korea	V		Landrace	8.4
PI407999_1	G. max	South Korea	V		Landrace
PI407999_2	G. max	South Korea	V		Landrace	7.3
PI408002	G. max	South Korea	V		Landrace	8.4
PI408003_1	G. max	South Korea	V		Landrace	20.9
PI408003_2	G. max	South Korea	VI		Landrace
PI408004_2	G. max	South Korea	V		Landrace	9.6
PI408006	G. max	South Korea	IV		Landrace
PI408007	G. max	South Korea	VI		Landrace	20.9
PI408008	G. max	South Korea	IV		Landrace
PI408009	G. max	South Korea	V		Landrace
PI408010_1	G. max	South Korea	IV		Landrace
PI408010_2	G. max	South Korea	VI		Landrace
PI408011	G. max	South Korea	V		Landrace
PI408012	G. max	South Korea	V		Landrace	8.4
PI408013	G. max	South Korea	IV		Landrace
PI408014	G. max	South Korea	IV		Landrace
PI408018	G. max	South Korea	IV		Landrace	25.9
PI408019B	G. max	South Korea	IV		Landrace
PI408019C	G. max	South Korea	IV		Landrace
PI408020A	G. max	South Korea	IV		Landrace
PI408020B	G. max	South Korea	IV		Landrace
PI408020C	G. max	South Korea	IV		Landrace
PI408020D	G. max	South Korea	IV		Landrace
PI408021	G. max	South Korea	IV		Landrace	21.7
PI408022	G. max	South Korea	V		Landrace
PI408023	G. max	South Korea	V		Landrace
PI408024	G. max	South Korea	V		Landrace
PI408026	G. max	South Korea	III		Landrace	25.2
PI408028	G. max	South Korea	III		Landrace	22.9
PI408031	G. max	South Korea	V		Landrace
PI408032A	G. max	South Korea	IV		Landrace	21.4
PI408032B	G. max	South Korea	IV		Landrace	24.5
PI408035	G. max	South Korea	V		Landrace	5.9
PI408036	G. max	South Korea	IV		Landrace	21.2
PI408037	G. max	South Korea	V		Landrace
PI408040_1	G. max	South Korea	V		Landrace
PI408040_2	G. max	South Korea	V		Landrace
PI408041	G. max	South Korea	V		Landrace
PI408043	G. max	South Korea	VI		Landrace
PI408044	G. max	South Korea	VI		Landrace
PI408045	G. max	South Korea	V		Landrace
PI408046	G. max	South Korea	V		Landrace
PI408047	G. max	South Korea	V		Landrace	21.1
PI408048B	G. max	South Korea	IV		Landrace
PI408049	G. max	South Korea	V		Landrace	22.3
PI408052A	G. max	South Korea	III		Landrace	20.4
PI408052C	G. max	South Korea	IV		Landrace	21
PI408054	G. max	South Korea	V		Landrace	7.7
PI408055A	G. max	South Korea	IV		Landrace	24.8
PI408055B	G. max	South Korea	IV		Landrace	20.4
PI408055D	G. max	South Korea	V		Landrace
PI408056	G. max	South Korea	V		Landrace	5.7
PI408058	G. max	South Korea	IV		Landrace	31.4
PI408059	G. max	South Korea	V		Landrace	6.4
PI408061	G. max	South Korea	VI		Landrace	10
PI408063	G. max	South Korea	V		Landrace	6.3
PI408064	G. max	South Korea	IV		Landrace	32
PI408066A	G. max	South Korea	IV		Landrace	21.6
PI408066B	G. max	South Korea	V		Landrace
PI408067A	G. max	South Korea	IV		Landrace	22.9
PI408067B	G. max	South Korea	VI		Landrace
PI408068A	G. max	South Korea	IV		Landrace
PI408068B	G. max	South Korea	IV		Landrace
PI408068C	G. max	South Korea	V		Landrace
PI408069	G. max	South Korea	IV		Landrace	24.8
PI408070B	G. max	South Korea	IV		Landrace	26
PI408071	G. max	South Korea	IV		Landrace	27.6
PI408073	G. max	South Korea	IV		Landrace	21.5
PI408074A	G. max	South Korea	IV		Landrace
PI408074B	G. max	South Korea	IV		Landrace	9.7
PI408076C	G. max	South Korea	V		Landrace
PI408077	G. max	South Korea	V		Landrace
PI408079A	G. max	South Korea	IV		Landrace
PI408080	G. max	South Korea	V		Landrace	9.7
PI408081	G. max	South Korea	V		Landrace	7.7
PI408082	G. max	South Korea	V		Landrace	8.3
PI408083A	G. max	South Korea	IV		Landrace
PI408083B	G. max	South Korea	VI		Landrace	6.5
PI408084A	G. max	South Korea	V		Landrace
PI408084C	G. max	South Korea	V		Landrace
PI408085	G. max	South Korea	VI		Landrace	7.8
PI408087	G. max	South Korea	V		Landrace
PI408088	G. max	South Korea	V		Landrace	6.1
PI408091	G. max	South Korea	V		Landrace
PI408092B	G. max	South Korea	IV		Landrace
PI408092C	G. max	South Korea	VI		Landrace
PI408093	G. max	South Korea	V		Landrace	7.5
PI408094_1	G. max	South Korea	V		Landrace
PI408094_2	G. max	South Korea	V		Landrace
PI408095A	G. max	South Korea	IV		Landrace
PI408095B	G. max	South Korea	IV		Landrace	21.3
PI408095C	G. max	South Korea	V		Landrace
PI408096	G. max	South Korea	V		Landrace
PI408097	G. max	South Korea	IV		Landrace
PI408098	G. max	South Korea	V		Landrace
PI408099	G. max	South Korea	V		Landrace	20.7
PI408100A	G. max	South Korea	V		Landrace
PI408100B	G. max	South Korea	IV		Landrace	22.3
PI408101	G. max	South Korea	VI		Landrace	7.4
PI408104	G. max	South Korea	V		Landrace
PI408105A	G. max	South Korea	IV		Landrace
PI408105B	G. max	South Korea	IV		Landrace
PI408107	G. max	South Korea	V		Landrace	6
PI408108	G. max	South Korea	IV		Landrace
PI408109A	G. max	South Korea	IV		Landrace	29.5
PI408109B	G. max	South Korea	VI		Landrace
PI408110A	G. max	South Korea	IV		Landrace
PI408110B	G. max	South Korea	V		Landrace
PI408111	G. max	South Korea	IV		Landrace
PI408112	G. max	South Korea	V		Landrace
PI408113	G. max	South Korea	V		Landrace	8.5
PI408115	G. max	South Korea	V		Landrace
PI408116	G. max	South Korea	IV		Landrace	24.7
PI408117	G. max	South Korea	V		Landrace	6.6
PI408118	G. max	South Korea	V		Landrace
PI408123	G. max	South Korea	V		Landrace	9
PI408124A	G. max	South Korea	IV		Landrace	8.9
PI408124B	G. max	South Korea	IV		Landrace	10
PI408124C	G. max	South Korea	IV		Landrace	9.7
PI408124D	G. max	South Korea	IV		Landrace
PI408125A	G. max	South Korea	IV		Landrace	21.1
PI408127	G. max	South Korea	V		Landrace	9.6
PI408129	G. max	South Korea	V		Landrace	20.5
PI408130	G. max	South Korea	III		Landrace	24.3
PI408131B	G. max	South Korea	IV		Landrace
PI408132	G. max	South Korea	IV		Landrace
PI408134C	G. max	South Korea	V		Landrace	8.3
PI408135B	G. max	South Korea	IV		Landrace	23.9
PI408136	G. max	South Korea	IV		Landrace	22.7
PI408137B	G. max	South Korea	IV		Landrace
PI408138A	G. max	South Korea	IV		Landrace
PI408138B	G. max	South Korea	IV		Landrace	22.2
PI408138C	G. max	South Korea	III		Landrace
PI408140B	G. max	South Korea	IV		Landrace
PI408141	G. max	South Korea	V		Landrace	8.3
PI408142	G. max	South Korea	V		Landrace
PI408143	G. max	South Korea	V		Landrace
PI408144	G. max	South Korea	V		Landrace
PI408149	G. max	South Korea	V		Landrace	9.6
PI408151	G. max	South Korea	V		Landrace	6.3
PI408154	G. max	South Korea	V		Landrace
PI408157	G. max	South Korea	V		Landrace	7.6
PI408159	G. max	South Korea	V		Landrace
PI408161	G. max	South Korea	V		Landrace	20.3
PI408162	G. max	South Korea	V		Landrace
PI408163	G. max	South Korea	V		Landrace
PI408164	G. max	South Korea	V		Landrace
PI408166B	G. max	South Korea	IV		Landrace
PI408167A	G. max	South Korea	V		Landrace
PI408167B	G. max	South Korea	V		Landrace
PI408167C	G. max	South Korea	V		Landrace
PI408168	G. max	South Korea	V		Landrace
PI408169A	G. max	South Korea	IV		Landrace	8
PI408169B	G. max	South Korea	IV		Landrace
PI408169C	G. max	South Korea	VI		Landrace	8.1
PI408169D	G. max	South Korea	IV		Landrace	8.7
PI408175	G. max	South Korea	IV		Landrace	21.3
PI408176	G. max	South Korea	V		Landrace
PI408177	G. max	South Korea	V		Landrace	21.1
PI408180_1	G. max	South Korea	V		Landrace
PI408180_2	G. max	South Korea	V		Landrace
PI408181A	G. max	South Korea	IV		Landrace	22.7
PI408181B	G. max	South Korea	V		Landrace	20.8
PI408181D	G. max	South Korea	IV		Landrace	24.4
PI408184A	G. max	South Korea	IV		Landrace	24.6
PI408184B	G. max	South Korea	VI		Landrace
PI408185	G. max	South Korea	V		Landrace
PI408186B	G. max	South Korea	IV		Landrace
PI408186C	G. max	South Korea	V		Landrace
PI408187	G. max	South Korea	IV		Landrace
PI408188	G. max	South Korea	V		Landrace
PI408189	G. max	South Korea	IV		Landrace	22.1
PI408191A	G. max	South Korea	V		Landrace
PI408191B	G. max	South Korea	VI		Landrace
PI408192_1	G. max	South Korea	V		Landrace
PI408192_2	G. max	South Korea	V		Landrace
PI408195	G. max	South Korea	V		Landrace
PI408196A	G. max	South Korea	IV		Landrace
PI408196B	G. max	South Korea	IV		Landrace
PI408197A	G. max	South Korea	IV		Landrace	21.5
PI408197B	G. max	South Korea	IV		Landrace	21.8
PI408200A	G. max	South Korea	IV		Landrace
PI408201A	G. max	South Korea	IV		Landrace
PI408201B	G. max	South Korea	IV		Landrace
PI408202	G. max	South Korea	V		Landrace
PI408203A	G. max	South Korea	IV		Landrace	26.9
PI408203B	G. max	South Korea	IV		Landrace	26.8
PI408204	G. max	South Korea	V		Landrace	8.9
PI408205	G. max	South Korea	V		Landrace	9.3
PI408207_1	G. max	South Korea	V		Landrace
PI408207_2	G. max	South Korea	V		Landrace	8.7
PI408209B	G. max	South Korea	IV		Landrace
PI408209C	G. max	South Korea	IV		Landrace	21.3
PI408210	G. max	South Korea	IV		Landrace	7.2
PI408211A	G. max	South Korea	IV		Landrace	7.4
PI408211B	G. max	South Korea	IV		Landrace	7.4
PI408212B	G. max	South Korea	IV		Landrace	20.4
PI408213	G. max	South Korea	V		Landrace	22.2
PI408215B	G. max	South Korea	V		Landrace	25.4
PI408216A	G. max	South Korea	IV		Landrace	22.9
PI408216B	G. max	South Korea	IV		Landrace
PI408217A	G. max	South Korea	IV		Landrace	21.3
PI408217B	G. max	South Korea	IV		Landrace	24.4
PI408217C	G. max	South Korea	IV		Landrace	20.6
PI408219	G. max	South Korea	V		Landrace
PI408220	G. max	South Korea	VI		Landrace
PI408221A	G. max	South Korea	IV		Landrace
PI408221C	G. max	South Korea	V		Landrace
PI408222A	G. max	South Korea	IV		Landrace
PI408222B	G. max	South Korea	IV		Landrace	20.3
PI408222C	G. max	South Korea	IV		Landrace
PI408224A	G. max	South Korea	IV		Landrace	20.3
PI408224B	G. max	South Korea	IV		Landrace
PI408225A	G. max	South Korea	IV		Landrace
PI408227	G. max	South Korea	IV		Landrace
PI408228A	G. max	South Korea	V		Landrace
PI408228B	G. max	South Korea	IV		Landrace	31.8
PI408229A	G. max	South Korea	IV		Landrace	24
PI408229B	G. max	South Korea	V		Landrace
PI408229C	G. max	South Korea	IV		Landrace
PI408233A	G. max	South Korea	IV		Landrace	22
PI408234B	G. max	South Korea	IV		Landrace	22.2
PI408237	G. max	South Korea	IV		Landrace	21.5
PI408238_1	G. max	South Korea	V		Landrace
PI408238_2	G. max	South Korea	V		Landrace
PI408240	G. max	South Korea	VI		Landrace
PI408243	G. max	South Korea	V		Landrace	9.1
PI408244	G. max	South Korea	V		Landrace
PI408245	G. max	South Korea	IV		Landrace	20.8
PI408246_1	G. max	South Korea	V		Landrace	7.1
PI408249	G. max	South Korea	IV		Landrace	23.9
PI408251	G. max	South Korea	V		Landrace	6.1
PI408252	G. max	South Korea	V		Landrace
PI408255A	G. max	South Korea	III		Landrace	22.7
PI408255B	G. max	South Korea	IV		Landrace
PI408258	G. max	South Korea	IV		Landrace	7.5
PI408259B	G. max	South Korea	VI		Landrace
PI408260A	G. max	South Korea	IV		Landrace
PI408260B	G. max	South Korea	IV		Landrace
PI408261	G. max	South Korea	IV		Landrace	22.6
PI408262A	G. max	South Korea	III		Landrace	22.3
PI408262C	G. max	South Korea	IV		Landrace
PI408262D	G. max	South Korea	IV		Landrace
PI408264	G. max	South Korea	IV		Landrace	24.1
PI408265A	G. max	South Korea	IV		Landrace	20.9
PI408265B	G. max	South Korea	IV		Landrace	22
PI408266	G. max	South Korea	VI		Landrace
PI408267	G. max	South Korea	V		Landrace	21.2
PI408268	G. max	South Korea	V		Landrace	8.1
PI408269A	G. max	South Korea	IV		Landrace
PI408269B	G. max	South Korea	IV		Landrace
PI408269C	G. max	South Korea	VI		Landrace
PI408269D	G. max	South Korea	IV		Landrace	20.1
PI408272A	G. max	South Korea	IV		Landrace
PI408272B	G. max	South Korea	IV		Landrace
PI408272C	G. max	South Korea	IV		Landrace	9.8
PI408273	G. max	South Korea	IV		Landrace
PI408274	G. max	South Korea	V		Landrace	9.5
PI408275	G. max	South Korea	IV		Landrace
PI408277	G. max	South Korea	IV		Landrace
PI408280	G. max	South Korea	IV		Landrace
PI408281B	G. max	South Korea	IV		Landrace
PI408283	G. max	South Korea	V		Landrace
PI408285A	G. max	South Korea	IV		Landrace
PI408285B	G. max	South Korea	IV		Landrace	23.6
PI408285C	G. max	South Korea	V		Landrace
PI408286	G. max	South Korea	V		Landrace
PI408287	G. max	South Korea	IV		Landrace	7.9
PI408290	G. max	South Korea	IV		Landrace	23.1
PI408293_1	G. max	South Korea	IV		Landrace	9.4
PI408294A	G. max	South Korea	IV		Landrace
PI408294B	G. max	South Korea	V		Landrace	9.7
PI408295A	G. max	South Korea	IV		Landrace
PI408295B	G. max	South Korea	IV		Landrace	23.2
PI408296B	G. max	South Korea	VI		Landrace
PI408298B	G. max	South Korea	IV		Landrace
PI408300	G. max	South Korea	IV		Landrace
PI408301	G. max	South Korea	IV		Landrace
PI408302	G. max	South Korea	IV		Landrace	20.1
PI408304	G. max	South Korea	V		Landrace
PI408307A	G. max	South Korea	IV		Landrace
PI408307B	G. max	South Korea	V		Landrace
PI408307C	G. max	South Korea	IV		Landrace
PI408308B	G. max	South Korea	V		Landrace
PI408309	G. max	South Korea	IV		Landrace
PI408310B	G. max	South Korea	IV		Landrace
PI408311_1	G. max	South Korea	IV		Landrace
PI408311_2	G. max	South Korea	V		Landrace
PI408312A	G. max	South Korea	III		Landrace	21.7
PI408314	G. max	South Korea	IV		Landrace	26.1
PI408315B	G. max	South Korea	III		Landrace	22.1
PI408316	G. max	South Korea	IV		Landrace
PI408318B	G. max	South Korea	VI		Landrace
PI408319A	G. max	South Korea	IV		Landrace
PI408319B	G. max	South Korea	IV		Landrace	21.2
PI408319C	G. max	South Korea	IV		Landrace
PI408321	G. max	South Korea	III		Landrace	23
PI408323	G. max	South Korea	V		Landrace	20.9
PI408324	G. max	South Korea	V		Landrace
PI408325	G. max	South Korea	V		Landrace
PI408327A	G. max	South Korea	IV		Landrace	21.1
PI408328	G. max	South Korea	V		Landrace
PI408330	G. max	South Korea	V		Landrace	6.3
PI408332B	G. max	South Korea	VI		Landrace
PI408332C	G. max	South Korea	V		Landrace
PI408333	G. max	South Korea	IV		Landrace	20.1
PI408335A	G. max	South Korea	IV		Landrace	9.4
PI408335B	G. max	South Korea	IV		Landrace
PI408336	G. max	South Korea	V		Landrace
PI408337	G. max	South Korea	V		Landrace
PI408338	G. max	South Korea	IV		Landrace
PI408339	G. max	South Korea	V		Landrace
PI408340	G. max	South Korea	VI		Landrace
PI408342	G. max	South Korea	VI		Landrace	10
PI408345	G. max	South Korea	VI		Landrace	7.5
PI415072	G. max	China	I		Landrace	20.1
PI416753	G. max	Japan	III		Landrace
PI416754	G. max	Japan	VI		Landrace
PI416758	G. max	Japan	V		Landrace
PI416759	G. max	Japan	V		Landrace
PI416765	G. max	Japan	V		Landrace	24
PI416767	G. max	Japan	VI		Landrace	20.1
PI416769A	G. max	Japan	IV		Landrace	22.3
PI416769B	G. max	Japan	IV		Landrace	23.8
PI416770	G. max	Japan	VII		Landrace	24.6
PI416772	G. max	Japan	IV		Landrace	24
PI416775	G. max	Japan	VII		Landrace	27.1
PI416779	G. max	Japan	IV		Landrace
PI416781	G. max	Japan	VI		Landrace	22.2
PI416786	G. max	Japan	IV		Landrace
PI416787	G. max	Japan	VI		Landrace	20.9
PI416788	G. max	Japan	V		Landrace	22.9
PI416790	G. max	Japan	VI		Landrace	22.1
PI416792	G. max	Japan	V		Landrace	21.4
PI416793	G. max	Japan	V		Landrace	8.6
PI416794	G. max	Japan	VI		Landrace	24.7
PI416796	G. max	Japan	VI		Landrace
PI416797	G. max	Japan	V		Landrace
PI416799	G. max	Japan	V		Landrace
PI416801	G. max	Japan	IV		Landrace	23.4
PI416802	G. max	Japan	II		Landrace
PI416804	G. max	Japan	VI		Landrace
PI416809	G. max	Japan	VI		Landrace
PI416810	G. max	Japan	IX		Landrace
PI416811	G. max	Japan	V		Landrace	20.3
PI416812	G. max	Japan	VI		Landrace	5.7
PI416813	G. max	Japan	VII		Landrace	30.6
PI416814	G. max	Japan	V		Landrace	23.2
PI416815	G. max	Japan	V		Landrace	21.9
PI416819A	G. max	Japan	VIII		Landrace	21.4
PI416819B	G. max	Japan	IX		Landrace
PI416822	G. max	Japan	II		Landrace
PI416825A	G. max	Japan	IX		Landrace
PI416825C	G. max	Japan	IX		Landrace
PI416826A	G. max	Japan	VIII		Landrace	6.8
PI416826B	G. max	Japan	VIII		Landrace	7
PI416832	G. max	Japan	III		Landrace
PI416834	G. max	Japan	IX		Landrace
PI416836	G. max	Japan	IX		Landrace	7.2
PI416842	G. max	Japan	IV		Landrace
PI416843	G. max	Japan	V		Landrace
PI416845	G. max	Japan	Z		Landrace	29.6
PI416846	G. max	Japan	II		Landrace	24.2
PI416847	G. max	Japan	V		Landrace
PI416849	G. max	Japan	V		Landrace
PI416852	G. max	Japan	III		Landrace
PI416854	G. max	China	IV		Landrace
PI416859	G. max	Japan	IV		Landrace
PI416860	G. max	Japan	V		Landrace
PI416862	G. max	Japan	III		Landrace	24.5
PI416866	G. max	Japan	II		Landrace
PI416867	G. max	Japan	VII		Landrace
PI416868A	G. max	Japan	III		Landrace
PI416868B	G. max	Japan	III		Landrace
PI416870	G. max	Japan	III		Landrace	25.5
PI416871	G. max	Japan	V		Landrace
PI416873A	G. max	Japan	VIII		Landrace
PI416873B	G. max	Japan	VIII		Landrace
PI416873C	G. max	Japan	VIII		Landrace
PI416876	G. max	Japan	VI		Landrace	32.3
PI416878	G. max	Japan	I		Landrace
PI416879	G. max	Japan	IV		Landrace
PI416881	G. max	Japan	VIII		Landrace	20.1
PI416882	G. max	Japan	IV		Landrace
PI416886	G. max	Japan	VIII		Landrace
PI416887	G. max	Japan	I		Landrace
PI416888	G. max	Japan	IV		Landrace	33.9
PI416889	G. max	Japan	III		Landrace
PI416890	G. max	Japan	Z		Landrace
PI416892	G. max	Japan	III		Landrace	37.3
PI416894A	G. max	Japan	IX		Landrace
PI416894C	G. max	Japan	IX		Landrace
PI416894D	G. max	Japan	IX		Landrace
PI416895	G. max	Japan	VI		Landrace	23.9
PI416896	G. max	Japan	III		Landrace
PI416900	G. max	Japan	IX		Landrace	8
PI416901	G. max	Japan	V		Landrace
PI416904B	G. max	China	II		Landrace
PI416904C	G. max	China	I		Landrace
PI416907	G. max	Japan	VI		Landrace
PI416908	G. max	Japan	V		Landrace
PI416909	G. max	Japan	V		Landrace	21
PI416912	G. max	Japan	VI		Landrace	22.1
PI416917	G. max	Japan	II		Landrace
PI416920	G. max	Japan	II		Landrace	21.9
PI416923	G. max	Japan	I		Landrace	26.2
PI416924	G. max	Japan	VI		Landrace	23.5
PI416926A	G. max	Japan	IX		Landrace	22.1
PI416926B	G. max	Japan	VIII		Landrace
PI416927	G. max	Japan	VI		Landrace
PI416929	G. max	Japan	II		Landrace	28.8
PI416931	G. max	Japan	V		Landrace
PI416932	G. max	Japan	VI		Landrace	24.1
PI416933	G. max	Japan	VI		Landrace	20.3
PI416934	G. max	Japan	IV		Landrace	24.7
PI416935	G. max	Japan	VIII		Landrace
PI416937	G. max	Japan	VI		Landrace
PI416939	G. max	Japan	IV		Landrace	21.8
PI416944	G. max	Japan	V		Landrace
PI416947	G. max	Japan	VII		Landrace	31
PI416948	G. max	Japan	VII		Landrace	25.8
PI416949	G. max	Japan	VIII		Landrace
PI416950	G. max	Japan	IV		Landrace
PI416951	G. max	Japan	VI		Landrace
PI416952	G. max	Japan	III		Landrace
PI416955	G. max	Japan	VI		Landrace
PI416957	G. max	Japan	V		Landrace
PI416958	G. max	Japan	IV		Landrace
PI416961	G. max	Japan	VIII		Landrace
PI416962	G. max	Japan	VI		Landrace
PI416963	G. max	Japan	I		Landrace
PI416964	G. max	Japan	Z		Landrace
PI416965	G. max	Japan	IV		Landrace
PI416966	G. max	Japan	III		Landrace	9.2
PI416968	G. max	Japan	IV		Landrace
PI416973	G. max	Japan	V		Landrace
PI416978	G. max	Japan	I		Landrace
PI416980	G. max	Japan	VII		Landrace	22.9
PI416981	G. max	Japan	V		Landrace
PI416982	G. max	Japan	V		Landrace	26
PI416985	G. max	Japan	I		Landrace
PI417006	G. max	Japan	IV		Landrace	32.2
PI417011	G. max	Japan	VI		Landrace	9.2
PI417012	G. max	Japan	I		Landrace	10
PI417013	G. max	Japan	VIII		Landrace	8.9
PI417020	G. max	Japan	II		Landrace
PI417026	G. max	Japan	V		Landrace
PI417028	G. max	Japan	IV		Landrace	21.3
PI417031	G. max	Japan	VI		Landrace
PI417032	G. max	Japan	III		Landrace
PI417034	G. max	Japan	V		Landrace
PI417035	G. max	Japan	IV		Landrace
PI417036	G. max	Japan	V		Landrace
PI417037	G. max	Japan	V		Landrace
PI417038	G. max	Japan	VI		Landrace
PI417039	G. max	Japan	V		Landrace
PI417044	G. max	Japan	II		Landrace
PI417046	G. max	Japan	Z		Landrace
PI417047	G. max	Japan	VII		Landrace	32.5
PI417049	G. max	Japan	VI		Landrace
PI417054	G. max	Japan	III		Landrace
PI417057	G. max	Japan	IV		Landrace
PI417061	G. max	Japan	VIII		Landrace	6.8
PI417062	G. max	Japan	II		Landrace
PI417063	G. max	Japan	VII		Landrace
PI417074	G. max	Japan	V		Landrace
PI417079	G. max	China	III		Landrace
PI417082	G. max	Japan	II		Landrace	23.6
PI417084A	G. max	Japan	IX		Landrace
PI417084B	G. max	Japan	IX		Landrace
PI417085	G. max	Japan	IX		Landrace
PI417086B	G. max	Japan	IV		Landrace	30.5
PI417087	G. max	Japan	II		Landrace	21.5
PI417089B	G. max	Japan	IX		Landrace
PI417091	G. max	Japan	II		Landrace	8.2
PI417092	G. max	Japan	IV		Landrace	8.9
PI417093	G. max	Japan	V		Landrace	7.6
PI417095	G. max	Japan	Z		Landrace	29.4
PI417096	G. max	Japan	IV		Landrace
PI417097	G. max	Japan	VI		Landrace
PI417099	G. max	Japan	VI		Landrace	28.1
PI417104	G. max	Japan	V		Landrace
PI417105	G. max	Japan	V		Landrace
PI417106	G. max	Japan	V		Landrace
PI417133	G. max	Japan	VII		Landrace	24.6
PI417136	G. max	Japan	VIII		Landrace
PI417137	G. max	Japan	III		Landrace
PI417142	G. max	Japan	II		Landrace
PI417144	G. max	Japan	I		Landrace
PI417146	G. max	Japan	VIII		Landrace
PI417149	G. max	Japan	VIII		Landrace
PI417150	G. max	Japan	Z		Landrace	23
PI417153	G. max	Japan	VII		Landrace	25.9
PI417154	G. max	Japan	II		Landrace
PI417157	G. max	Japan	V		Landrace
PI417158	G. max	Japan	VI		Landrace
PI417160	G. max	Japan	II		Landrace
PI417163	G. max	Japan	IV		Landrace	34.4
PI417164	G. max	Japan	VI		Landrace	23
PI417165	G. max	Japan	V		Landrace
PI417166	G. max	Japan	V		Landrace	20.8
PI417167	G. max	Japan	III		Landrace	20.2
PI417168	G. max	Japan	IV		Landrace	20.9
PI417169	G. max	Japan	V		Landrace
PI417181	G. max	Japan	VI		Landrace
PI417184B	G. max	Japan	VIII		Landrace
PI417184C	G. max	Japan	VIII		Landrace
PI417185	G. max	Japan	II		Landrace
PI417187	G. max	Japan	Z		Landrace	24.9
PI417190	G. max	Japan	VIII		Landrace
PI417191	G. max	Japan	III		Landrace
PI417192	G. max	Japan	III		Landrace
PI417196A	G. max	Japan	I		Landrace	26.1
PI417196B	G. max	Japan	I		Landrace	21.2
PI417197	G. max	Japan	VI		Landrace
PI417203	G. max	Japan	VI		Landrace
PI417206	G. max	Japan	VII		Landrace	35.4
PI417209	G. max	Japan	V		Landrace
PI417213	G. max	Japan	VII		Landrace
PI417219	G. max	Japan	II		Landrace	27.4
PI417220	G. max	Japan	VI		Landrace
PI417221	G. max	Japan	VI		Landrace	20.7
PI417222	G. max	Japan	VII		Landrace	22.2
PI417223	G. max	Japan	VI		Landrace
PI417224	G. max	Japan	VI		Landrace	22.4
PI417225	G. max	Japan	III		Landrace	25.1
PI417241	G. max	China	III		Landrace
PI417242	G. max	China	II		Landrace
PI417243	G. max	China	IV		Landrace
PI417246	G. max	Japan	II		Landrace
PI417258	G. max	Japan	VIII		Landrace
PI417260A	G. max	Japan	VIII		Landrace
PI417260B	G. max	Japan	VIII		Landrace
PI417261	G. max	Japan	VIII		Landrace	9.4
PI417262	G. max	Japan	V		Landrace
PI417264	G. max	Japan	V		Landrace	25.9
PI417265	G. max	Japan	V		Landrace	4.5
PI417266	G. max	Japan	VI		Landrace	20.5
PI417267	G. max	Japan	VI		Landrace
PI417268	G. max	Japan	II		Landrace
PI417269	G. max	Japan	IV		Landrace
PI417271	G. max	Japan	V		Landrace
PI417272	G. max	Japan	V		Landrace	24
PI417276	G. max	Japan	IV		Landrace
PI417279	G. max	Japan	IV		Landrace
PI417280	G. max	Japan	V		Landrace
PI417286	G. max	Japan	VIII		Landrace	28.4
PI417288	G. max	Japan	V		Landrace	23.9
PI417290	G. max	Japan	VIII		Landrace
PI417293	G. max	Japan	IV		Landrace
PI417296	G. max	Japan	I		Landrace
PI417297	G. max	Japan	III		Landrace
PI417298	G. max	Japan	IV		Landrace
PI417299	G. max	Japan	I		Landrace	26.8
PI417304	G. max	Japan	II		Landrace
PI417307	G. max	Japan	V		Landrace
PI417308	G. max	Japan	V		Landrace	23.2
PI417312	G. max	Japan	VII		Landrace
PI417313	G. max	Japan	VIII		Landrace	21.3
PI417314	G. max	Japan	VIII		Landrace	20.5
PI417315	G. max	Japan	II		Landrace
PI417316	G. max	Japan	VIII		Landrace
PI417320	G. max	Japan	VII		Landrace	22.8
PI417322	G. max	Japan	V		Landrace	29.3
PI417330	G. max	Japan	VI		Landrace
PI417337	G. max	Japan	V		Landrace
PI417338	G. max	Japan	III		Landrace
PI417342	G. max	Japan	VIII		Landrace
PI417345A	G. max	China	IV		Landrace	20.1
PI417345B	G. max	China	IV		Landrace
PI417346	G. max	Japan	V		Landrace
PI417347	G. max	Japan	V		Landrace
PI417352	G. max	Japan	V		Landrace
PI417356	G. max	Japan	V		Landrace
PI417357	G. max	Japan	VI		Landrace
PI417358	G. max	Japan	VI		Landrace
PI417360	G. max	Japan	V		Landrace
PI417363	G. max	Japan	V		Landrace
PI417365A	G. max	Japan	VIII		Landrace
PI417365B	G. max	Japan	IX		Landrace
PI417369	G. max	Japan	VIII		Landrace
PI417371	G. max	Japan	IV		Landrace
PI417375	G. max	Japan	VI		Landrace
PI417376	G. max	Japan	VI		Landrace
PI417377	G. max	Japan	V		Landrace
PI417380	G. max	China	IV		Landrace
PI417382	G. max	China	IV		Landrace	25.8
PI417384	G. max	Japan	II		Landrace
PI417385	G. max	Japan	VIII		Landrace
PI417386	G. max	Japan	IX		Landrace	9
PI417387	G. max	Japan	V		Landrace
PI417388	G. max	Japan	VIII		Landrace
PI417389A	G. max	Japan	VIII		Landrace
PI417390	G. max	Japan	V		Landrace	26.9
PI417393	G. max	Japan	III		Landrace
PI417399	G. max	Japan	V		Landrace
PI417400	G. max	Japan	IV		Landrace	21.3
PI417429	G. max	Japan	IV		Landrace
PI417438	G. max	Japan	IX		Landrace
PI417442	G. max	Japan	VII		Landrace	26.1
PI417443	G. max	Japan	VII		Landrace	22
PI417444	G. max	Japan	VI		Landrace
PI417449	G. max	Japan	Z		Landrace
PI417451	G. max	Japan	I		Landrace	26.7
PI417452	G. max	Japan	II		Landrace
PI417453	G. max	Japan	I		Landrace
PI417455	G. max	Japan	II		Landrace	28.2
PI417456	G. max	Japan	III		Landrace	23
PI417457	G. max	Japan	IV		Landrace
PI417458	G. max	Japan	Z		Landrace
PI417461	G. max	Japan	II		Landrace	23
PI417462	G. max	Japan	IX		Landrace
PI417463	G. max	Japan	VIII		Landrace
PI417464	G. max	Japan	V		Landrace
PI417467	G. max	Japan	V		Landrace	27.3
PI417469	G. max	Japan	VI		Landrace
PI417470	G. max	Japan	VIII		Landrace
PI417472A	G. max	Japan	IV		Landrace
PI417472B	G. max	Japan	IV		Landrace
PI417472C	G. max	Japan	IV		Landrace
PI417472D	G. max	Japan	V		Landrace
PI417473	G. max	Japan	VI		Landrace
PI417475	G. max	Japan	VI		Landrace
PI417476	G. max	Japan	Z		Landrace
PI417477	G. max	Japan	VI		Landrace
PI417481	G. max	Japan	V		Landrace	21.8
PI417482	G. max	Japan	III		Landrace	22.6
PI417483	G. max	Japan	V		Landrace	21.5
PI417484	G. max	Japan	V		Landrace
PI417485	G. max	Japan	III		Landrace	22.7
PI417486	G. max	Japan	V		Landrace
PI417488	G. max	Japan	IV		Landrace
PI417489	G. max	Japan	V		Landrace
PI417491	G. max	Japan	V		Landrace	29.1
PI417492	G. max	Japan	V		Landrace
PI417494	G. max	Japan	V		Landrace
PI417495	G. max	Japan	IV		Landrace
PI419043	G. max	China	IV		Landrace
PI423722	G. max	South Korea	V		Landrace	6.9
PI423723	G. max	South Korea	V		Landrace	8.9
PI423724	G. max	South Korea	VI		Landrace
PI423725	G. max	South Korea	IV		Landrace
PI423726	G. max	South Korea	V		Landrace	8.8
PI423727	G. max	South Korea	VI		Landrace	8.3
PI423729	G. max	South Korea	IV		Landrace
PI423730A	G. max	South Korea	IV		Landrace
PI423730B	G. max	South Korea	III		Landrace
PI423731	G. max	South Korea	IV		Landrace
PI423732	G. max	South Korea	V		Landrace	8.3
PI423733	G. max	South Korea	IV		Landrace	27.8
PI423734	G. max	South Korea	IV		Landrace	22.9
PI423736A	G. max	South Korea	IV		Landrace	21.3
PI423736B	G. max	South Korea	VI		Landrace
PI423738	G. max	South Korea	V		Landrace
PI423739	G. max	South Korea	IV		Landrace	28.8
PI423741	G. max	South Korea	IV		Landrace
PI423742	G. max	South Korea	V		Landrace	9
PI423743A	G. max	South Korea	V		Landrace
PI423743C	G. max	South Korea	V		Landrace
PI423744	G. max	South Korea	III		Landrace
PI423745	G. max	South Korea	V		Landrace	7.8
PI423746	G. max	South Korea	IV		Landrace	26.4
PI423747A	G. max	South Korea	III		Landrace
PI423747B	G. max	South Korea	IV		Landrace
PI423748A	G. max	South Korea	III		Landrace
PI423748B	G. max	South Korea	IV		Landrace
PI423748C	G. max	South Korea	IV		Landrace
PI423749	G. max	South Korea	IV		Landrace	26
PI423750	G. max	South Korea	IV		Landrace	29.4
PI423752A	G. max	South Korea	IV		Landrace	22.6
PI423753A	G. max	South Korea	IV		Landrace
PI423753B	G. max	South Korea	IV		Landrace	20.9
PI423754	G. max	South Korea	V		Landrace	25.7
PI423755	G. max	South Korea	VI		Landrace	24.4
PI423756B	G. max	South Korea	IV		Landrace	21.2
PI423758	G. max	South Korea	V		Landrace	20.1
PI423759	G. max	South Korea	V		Landrace	7.4
PI423760	G. max	South Korea	V		Landrace
PI423761	G. max	South Korea	V		Landrace	20.5
PI423766	G. max	South Korea	IV		Landrace	26.5
PI423768	G. max	South Korea	IV		Landrace	27.4
PI423769A	G. max	South Korea	III		Landrace	22.9
PI423769B	G. max	South Korea	IV		Landrace	24.5
PI423770	G. max	South Korea	IV		Landrace	24.2
PI423773	G. max	South Korea	VI		Landrace
PI423775	G. max	South Korea	V		Landrace	9
PI423777	G. max	South Korea	IV		Landrace	29.1
PI423778	G. max	South Korea	IV		Landrace	25.9
PI423781A	G. max	South Korea	V		Landrace	21.6
PI423781B	G. max	South Korea	V		Landrace	21.4
PI423782	G. max	South Korea	V		Landrace
PI423783	G. max	South Korea	IV		Landrace	22.3
PI423786	G. max	South Korea	VI		Landrace	9.7
PI423787	G. max	South Korea	IV		Landrace
PI423788	G. max	South Korea	IV		Landrace	23.8
PI423789	G. max	South Korea	IV		Landrace
PI423790	G. max	South Korea	IV		Landrace
PI423793	G. max	South Korea	IV		Landrace	21.4
PI423796A	G. max	South Korea	IV		Landrace	26.3
PI423796B	G. max	South Korea	IV		Landrace
PI423797	G. max	South Korea	IV		Landrace	26.2
PI423798B	G. max	South Korea	IV		Landrace
PI423799A	G. max	South Korea	IV		Landrace
PI423799B	G. max	South Korea	IV		Landrace
PI423801	G. max	South Korea	V		Landrace
PI423802	G. max	South Korea	IV		Landrace
PI423803	G. max	South Korea	IV		Landrace	26.3
PI423806	G. max	South Korea	V		Landrace
PI423807	G. max	South Korea	VI		Landrace
PI423808A	G. max	South Korea	IV		Landrace	22.1
PI423808B	G. max	South Korea	IV		Landrace
PI423809	G. max	South Korea	IV		Landrace
PI423814A	G. max	South Korea	III		Landrace
PI423814B	G. max	South Korea	III		Landrace
PI423815	G. max	South Korea	III		Landrace	23.8
PI423816	G. max	South Korea	IV		Landrace	21.9
PI423818	G. max	South Korea	III		Landrace
PI423819	G. max	South Korea	IV		Landrace
PI423821	G. max	South Korea	VI		Landrace	7.4
PI423822	G. max	South Korea	VI		Landrace
PI423824	G. max	South Korea	VI		Landrace
PI423826A	G. max	South Korea	III		Landrace
PI423826B	G. max	South Korea	III		Landrace
PI423827B	G. max	South Korea	V		Landrace	6
PI423829	G. max	South Korea	III		Landrace	23.3
PI423830A	G. max	South Korea	IV		Landrace
PI423831	G. max	South Korea	VI		Landrace
PI423835	G. max	South Korea	IV		Landrace	20.3
PI423836	G. max	South Korea	IV		Landrace	9.7
PI423837A	G. max	South Korea	IV		Landrace	8.8
PI423837B	G. max	South Korea	V		Landrace	8.5
PI423838	G. max	South Korea	III		Landrace	22.1
PI423839	G. max	South Korea	IV		Landrace	26.6
PI423840	G. max	South Korea	VI		Landrace
PI423841	G. max	South Korea	IV		Landrace
PI423842	G. max	South Korea	IV		Landrace	9.4
PI423843	G. max	South Korea	IV		Landrace	21.8
PI423844	G. max	South Korea	V		Landrace
PI423845A	G. max	South Korea	IV		Landrace	22.1
PI423845B	G. max	South Korea	IV		Landrace
PI423846	G. max	South Korea	IV		Landrace	25.5
PI423847	G. max	South Korea	V		Landrace	20.8
PI423848	G. max	South Korea	IV		Landrace	23.8
PI423849	G. max	South Korea	VI		Landrace
PI423850	G. max	South Korea	IV		Landrace	10
PI423851	G. max	South Korea	IV		Landrace
PI423853	G. max	South Korea	VI		Landrace
PI423855	G. max	South Korea	V		Landrace	25.1
PI423856	G. max	South Korea	V		Landrace
PI423857	G. max	South Korea	V		Landrace	9.3
PI423858	G. max	South Korea	IV		Landrace
PI423861	G. max	South Korea	VI		Landrace	6.7
PI423862	G. max	South Korea	V		Landrace	24.2
PI423863A	G. max	South Korea	IV		Landrace
PI423875	G. max	Japan	V		Landrace
PI423877	G. max	Japan	IV		Landrace
PI423886	G. max	Japan	VIII		Landrace	7.2
PI423900	G. max	Japan	VI		Landrace
PI423902	G. max	Japan	IV		Landrace
PI423904	G. max	Japan	V		Landrace
PI423905	G. max	Japan	VI		Landrace
PI423911	G. max	Japan	VII		Landrace
PI423913	G. max	Japan	VIII		Landrace	20.8
PI423915	G. max	Japan	VI		Landrace
PI423916	G. max	Japan	VII		Landrace
PI423919	G. max	Japan	V		Landrace	23.1
PI423920	G. max	Japan	VII		Landrace
PI423928	G. max	Japan	V		Landrace
PI423930A	G. max	Japan	IV		Landrace
PI423933	G. max	Japan	II		Landrace
PI423938	G. max	Japan	II		Landrace
PI423960A	G. max	Japan	IX		Landrace
PI423960B	G. max	Japan	IX		Landrace
PI423961A	G. max	Japan	IX		Landrace
PI423961B	G. max	Japan	IX		Landrace
PI423963	G. max	Japan	VIII		Landrace
PI423964	G. max	Japan	VII		Landrace	21.3
PI423965	G. max	Japan	VI		Landrace
PI423972	G. max	Japan	IX		Landrace	22.3
PI423979	G. max	Japan	IV		Landrace
PI423980	G. max	Japan	IV		Landrace	32.4
PI424135	G. max	South Korea	IV		Landrace	9
PI424136	G. max	South Korea	V		Landrace
PI424137A	G. max	South Korea	V		Landrace	9.9
PI424137B	G. max	South Korea	V		Landrace	8.7
PI424138	G. max	South Korea	V		Landrace	25.5
PI424140	G. max	South Korea	IV		Landrace	22.2
PI424141B	G. max	South Korea	V		Landrace
PI424142	G. max	South Korea	VI		Landrace
PI424145	G. max	South Korea	VI		Landrace	28.1
PI424146	G. max	South Korea	VI		Landrace	23
PI424149	G. max	South Korea	IV		Landrace	22.6
PI424150	G. max	South Korea	IV		Landrace	25
PI424151	G. max	South Korea	IV		Landrace	29.5
PI424152	G. max	South Korea	IV		Landrace
PI424154A	G. max	South Korea	IV		Landrace
PI424154B	G. max	South Korea	IV		Landrace
PI424155A	G. max	South Korea	III		Landrace	20.4
PI424155B	G. max	South Korea	IV		Landrace	20.3
PI424156A	G. max	South Korea	IV		Landrace	20.1
PI424156B	G. max	South Korea	VI		Landrace
PI424156C	G. max	South Korea	V		Landrace
PI424156D	G. max	South Korea	V		Landrace	20.6
PI424157A	G. max	South Korea	VI		Landrace
PI424157B	G. max	South Korea	VI		Landrace
PI424159A	G. max	South Korea	III		Landrace
PI424159B	G. max	South Korea	IV		Landrace
PI424160	G. max	South Korea	IV		Landrace
PI424163	G. max	South Korea	VI		Landrace	10
PI424164A	G. max	South Korea	IV		Landrace	27.4
PI424166	G. max	South Korea	V		Landrace
PI424167	G. max	South Korea	IV		Landrace	27.6
PI424168B	G. max	South Korea	IV		Landrace	21.7
PI424168C	G. max	South Korea	IV		Landrace
PI424169A	G. max	South Korea	IV		Landrace
PI424169B	G. max	South Korea	IV		Landrace
PI424171A	G. max	South Korea	IV		Landrace
PI424172A	G. max	South Korea	IV		Landrace
PI424172B	G. max	South Korea	VI		Landrace	7
PI424172C	G. max	South Korea	VI		Landrace	7
PI424174	G. max	South Korea	VI		Landrace	21.7
PI424178A	G. max	South Korea	V		Landrace	8.8
PI424178B	G. max	South Korea	V		Landrace	8.1
PI424178C	G. max	South Korea	VI		Landrace	7.2
PI424179A	G. max	South Korea	IV		Landrace	20.9
PI424179B	G. max	South Korea	IV		Landrace	20.1
PI424180	G. max	South Korea	IV		Landrace
PI424181	G. max	South Korea	IV		Landrace
PI424182B	G. max	South Korea	VI		Landrace	21.5
PI424182C	G. max	South Korea	VI		Landrace	24.5
PI424183	G. max	South Korea	V		Landrace	9.3
PI424184	G. max	South Korea	IV		Landrace	20.1
PI424185	G. max	South Korea	VI		Landrace	32.1
PI424187	G. max	South Korea	V		Landrace	23.4
PI424188A	G. max	South Korea	IV		Landrace
PI424188B	G. max	South Korea	IV		Landrace
PI424211	G. max	South Korea	IV		Landrace	21.9
PI424212	G. max	South Korea	V		Landrace
PI424214A	G. max	South Korea	IV		Landrace
PI424214B	G. max	South Korea	IV		Landrace
PI424214C	G. max	South Korea	IV		Landrace	20.2
PI424216	G. max	South Korea	IV		Landrace	24
PI424217A	G. max	South Korea	IV		Landrace
PI424219A	G. max	South Korea	IV		Landrace
PI424220B	G. max	South Korea	IV		Landrace	22.7
PI424221A	G. max	South Korea	IV		Landrace
PI424221B	G. max	South Korea	IV		Landrace
PI424222A	G. max	South Korea	IV		Landrace
PI424222B	G. max	South Korea	V		Landrace
PI424222C	G. max	South Korea	V		Landrace
PI424224	G. max	South Korea	IV		Landrace	21.7
PI424226	G. max	South Korea	IV		Landrace	24.9
PI424227A	G. max	South Korea	IV		Landrace	20.8
PI424227B	G. max	South Korea	IV		Landrace	21.3
PI424228	G. max	South Korea	IV		Landrace
PI424229A	G. max	South Korea	IV		Landrace	21.8
PI424230	G. max	South Korea	IV		Landrace	20.1
PI424231	G. max	South Korea	IV		Landrace	21.6
PI424232B	G. max	South Korea	IV		Landrace	26.2
PI424234B	G. max	South Korea	IV		Landrace
PI424234C	G. max	South Korea	IV		Landrace
PI424235	G. max	South Korea	IV		Landrace	24.5
PI424236	G. max	South Korea	IV		Landrace	20.4
PI424239	G. max	South Korea	IV		Landrace
PI424241	G. max	South Korea	IV		Landrace	22.5
PI424242	G. max	South Korea	Z		Landrace
PI424243	G. max	South Korea	IV		Landrace	23.8
PI424244	G. max	South Korea	IV		Landrace	27.4
PI424245	G. max	South Korea	IV		Landrace	23.9
PI424246	G. max	South Korea	IV		Landrace	22.5
PI424247A	G. max	South Korea	III		Landrace
PI424247B	G. max	South Korea	IV		Landrace
PI424248	G. max	South Korea	V		Landrace
PI424249A	G. max	South Korea	III		Landrace	23
PI424249B	G. max	South Korea	IV		Landrace
PI424249D	G. max	South Korea	IV		Landrace	24
PI424249E	G. max	South Korea	IV		Landrace
PI424250A	G. max	South Korea	IV		Landrace	28.1
PI424250B	G. max	South Korea	IV		Landrace	21.7
PI424251A	G. max	South Korea	IV		Landrace	20.9
PI424251B	G. max	South Korea	V		Landrace
PI424252	G. max	South Korea	IV		Landrace
PI424254	G. max	South Korea	IV		Landrace
PI424255A	G. max	South Korea	IV		Landrace
PI424255B	G. max	South Korea	IV		Landrace	28
PI424256	G. max	South Korea	IV		Landrace	24.2
PI424257A	G. max	South Korea	IV		Landrace	21.8
PI424257B	G. max	South Korea	IV		Landrace	22.5
PI424259	G. max	South Korea	IV		Landrace	9.1
PI424260	G. max	South Korea	IV		Landrace	23.3
PI424261	G. max	South Korea	III		Landrace	21.8
PI424263	G. max	South Korea	IV		Landrace	20.6
PI424264	G. max	South Korea	IV		Landrace	22.9
PI424265	G. max	South Korea	IV		Landrace	22.1
PI424268	G. max	South Korea	IV		Landrace
PI424269B	G. max	South Korea	V		Landrace
PI424270A	G. max	South Korea	IV		Landrace
PI424270B	G. max	South Korea	IV		Landrace	23
PI424270C	G. max	South Korea	IV		Landrace	26.5
PI424272A	G. max	South Korea	IV		Landrace	24.9
PI424272B	G. max	South Korea	IV		Landrace	26.2
PI424273A	G. max	South Korea	IV		Landrace	22.9
PI424277A	G. max	South Korea	IV		Landrace
PI424277B	G. max	South Korea	IV		Landrace
PI424278A	G. max	South Korea	IV		Landrace	7.8
PI424279	G. max	South Korea	IV		Landrace	26.8
PI424281A	G. max	South Korea	IV		Landrace	24.5
PI424284A	G. max	South Korea	IV		Landrace
PI424284B	G. max	South Korea	IV		Landrace
PI424285A	G. max	South Korea	IV		Landrace
PI424285B	G. max	South Korea	IV		Landrace	22.7
PI424285C	G. max	South Korea	IV		Landrace
PI424285D	G. max	South Korea	IV		Landrace
PI424286	G. max	South Korea	IV		Landrace	9.8
PI424289	G. max	South Korea	IV		Landrace	26.4
PI424291	G. max	South Korea	IV		Landrace	10
PI424294A	G. max	South Korea	IV		Landrace
PI424294B	G. max	South Korea	IV		Landrace	7.6
PI424296A	G. max	South Korea	IV		Landrace
PI424296C	G. max	South Korea	V		Landrace
PI424298	G. max	South Korea	IV		Landrace	8.1
PI424299C	G. max	South Korea	IV		Landrace
PI424300A	G. max	South Korea	IV		Landrace
PI424300B	G. max	South Korea	V		Landrace
PI424301	G. max	South Korea	IV		Landrace	23.5
PI424302	G. max	South Korea	IV		Landrace
PI424303	G. max	South Korea	IV		Landrace	21
PI424304	G. max	South Korea	VI		Landrace	7.8
PI424305	G. max	South Korea	IV		Landrace
PI424307	G. max	South Korea	IV		Landrace
PI424309A	G. max	South Korea	IV		Landrace	25
PI424309B	G. max	South Korea	V		Landrace
PI424310	G. max	South Korea	IV		Landrace	20.9
PI424311	G. max	South Korea	IV		Landrace	20.4
PI424314	G. max	South Korea	IV		Landrace	30.2
PI424315	G. max	South Korea	IV		Landrace	25.2
PI424316	G. max	South Korea	IV		Landrace	9.1
PI424317	G. max	South Korea	IV		Landrace	20.8
PI424318	G. max	South Korea	IV		Landrace	27.7
PI424320	G. max	South Korea	IV		Landrace	9.2
PI424322	G. max	South Korea	IV		Landrace	29
PI424324A	G. max	South Korea	IV		Landrace
PI424324B	G. max	South Korea	V		Landrace	9.4
PI424326	G. max	South Korea	IV		Landrace
PI424328	G. max	South Korea	IV		Landrace	22
PI424330	G. max	South Korea	IV		Landrace	24
PI424331	G. max	South Korea	V		Landrace
PI424332	G. max	South Korea	IV		Landrace	23.5
PI424337_2	G. max	South Korea	VI		Landrace	23.7
PI424338	G. max	South Korea	IV		Landrace
PI424340A	G. max	South Korea	V		Landrace	20.5
PI424341	G. max	South Korea	V		Landrace	26.1
PI424342A	G. max	South Korea	IV		Landrace
PI424343	G. max	South Korea	IV		Landrace
PI424344	G. max	South Korea	IV		Landrace
PI424345	G. max	South Korea	IV		Landrace
PI424348B	G. max	South Korea	IV		Landrace
PI424348C	G. max	South Korea	IV		Landrace
PI424349A	G. max	South Korea	IV		Landrace	25.3
PI424349B	G. max	South Korea	IV		Landrace
PI424352	G. max	South Korea	IV		Landrace
PI424354	G. max	South Korea	IV		Landrace	22.4
PI424355	G. max	South Korea	IV		Landrace
PI424356	G. max	South Korea	III		Landrace
PI424357A	G. max	South Korea	IV		Landrace	20.8
PI424360	G. max	South Korea	VI		Landrace
PI424361	G. max	South Korea	VI		Landrace
PI424362	G. max	South Korea	V		Landrace
PI424364A	G. max	South Korea	IV		Landrace	31
PI424365	G. max	South Korea	V		Landrace	21.1
PI424366	G. max	South Korea	III		Landrace
PI424368A	G. max	South Korea	III		Landrace
PI424369	G. max	South Korea	IV		Landrace	26.1
PI424370B	G. max	South Korea	IV		Landrace
PI424371	G. max	South Korea	VI		Landrace	24.5
PI424372	G. max	South Korea	IV		Landrace	20.2
PI424374	G. max	South Korea	IV		Landrace	8.1
PI424376	G. max	South Korea	VI		Landrace	24.3
PI424381	G. max	South Korea	IV		Landrace
PI424382	G. max	South Korea	III		Landrace	21.2
PI424383	G. max	South Korea	IV		Landrace	20.1
PI424384	G. max	South Korea	IV		Landrace	22.8
PI424385	G. max	South Korea	IV		Landrace	29.9
PI424386A	G. max	South Korea	IV		Landrace
PI424386B	G. max	South Korea	IV		Landrace
PI424387	G. max	South Korea	IV		Landrace	21.9
PI424388	G. max	South Korea	IV		Landrace
PI424389	G. max	South Korea	IV		Landrace
PI424390	G. max	South Korea	VI		Landrace	8.2
PI424391	G. max	South Korea	VI		Landrace
PI424393	G. max	South Korea	V		Landrace
PI424394	G. max	South Korea	V		Landrace
PI424395	G. max	South Korea	IV		Landrace	24.2
PI424397	G. max	South Korea	IV		Landrace
PI424399	G. max	South Korea	IV		Landrace
PI424400	G. max	South Korea	IV		Landrace	9.1
PI424401	G. max	South Korea	IV		Landrace
PI424402A	G. max	South Korea	IV		Landrace
PI424403	G. max	South Korea	IV		Landrace
PI424405B	G. max	South Korea	IV		Landrace
PI424406A	G. max	South Korea	IV		Landrace	9.6
PI424407	G. max	South Korea	IV		Landrace
PI424409	G. max	South Korea	IV		Landrace
PI424411	G. max	South Korea	IV		Landrace
PI424412	G. max	South Korea	IV		Landrace	20.8
PI424413	G. max	South Korea	IV		Landrace	9
PI424415	G. max	South Korea	VI		Landrace
PI424416	G. max	South Korea	VI		Landrace
PI424417	G. max	South Korea	V		Landrace
PI424419	G. max	South Korea	IV		Landrace	21.8
PI424420	G. max	South Korea	IV		Landrace	9
PI424421	G. max	South Korea	IV		Landrace	22.2
PI424422	G. max	South Korea	III		Landrace	22.1
PI424423	G. max	South Korea	III		Landrace	23.6
PI424425	G. max	South Korea	III		Landrace	20.8
PI424426	G. max	South Korea	IV		Landrace
PI424428	G. max	South Korea	IV		Landrace	21.9
PI424429	G. max	South Korea	IV		Landrace
PI424431	G. max	South Korea	IV		Landrace
PI424433	G. max	South Korea	VI		Landrace	5.4
PI424434	G. max	South Korea	VI		Landrace
PI424435	G. max	South Korea	IV		Landrace	24.4
PI424436	G. max	South Korea	IV		Landrace	22.8
PI424439	G. max	South Korea	VI		Landrace	28.3
PI424440	G. max	South Korea	V		Landrace	20.4
PI424441	G. max	South Korea	V		Landrace
PI424442	G. max	South Korea	VI		Landrace
PI424444A	G. max	South Korea	III		Landrace	23.3
PI424444B	G. max	South Korea	IV		Landrace	21.4
PI424444C	G. max	South Korea	IV		Landrace
PI424447	G. max	South Korea	VI		Landrace
PI424451	G. max	South Korea	V		Landrace
PI424452	G. max	South Korea	IV		Landrace
PI424453	G. max	South Korea	VI		Landrace	6.9
PI424454	G. max	South Korea	IV		Landrace
PI424456	G. max	South Korea	VI		Landrace
PI424457	G. max	South Korea	V		Landrace
PI424458	G. max	South Korea	IV		Landrace	8.1
PI424459	G. max	South Korea	IV		Landrace	35.1
PI424460	G. max	South Korea	IV		Landrace	8.5
PI424461	G. max	South Korea	VI		Landrace	7.3
PI424462A	G. max	South Korea	IV		Landrace	20.6
PI424466	G. max	South Korea	IV		Landrace
PI424467	G. max	South Korea	IV		Landrace	22.7
PI424468	G. max	South Korea	IV		Landrace
PI424469	G. max	South Korea	IV		Landrace
PI424471	G. max	South Korea	IV		Landrace	23.2
PI424472B	G. max	South Korea	IV		Landrace
PI424473	G. max	South Korea	VI		Landrace
PI424474_1	G. max	South Korea	VII		Landrace	9.9
PI424474_2	G. max	South Korea	VI		Landrace	7.2
PI424475	G. max	South Korea	VII		Landrace
PI424476	G. max	South Korea	IV		Landrace
PI424477	G. max	South Korea	IV		Landrace
PI424478	G. max	South Korea	VI		Landrace
PI424479	G. max	South Korea	IV		Landrace	8.7
PI424481A	G. max	South Korea	IV		Landrace	22.3
[truncated: 17,651 more rows]

## Sheet: Sheet2
Table S1. Description of 19,648 Glycine max and G. soja accessions genotyped with the SoySNP50K BeadChip. Data include the PI (Plant Introduction) number, Species (G. max vs. G. soja), Country of origin, Cultivar name if applicable, Maturity Group, 99.9% similar to another accession (Y/N), Landrace or North American Elite cultivars used for analysis and seed weight of accessions used in the assoc…
*From GRIN at the site http://www.ars-grin.gov/npgs/searchgrin.html.
