# Supplementary material for: Fingerprinting Soybean Germplasm and Its Utility in Genomic Research
Source: G3 (Bethesda). 2015 Jul 28;5(10):1999–2006. doi: 10.1534/g3.115.019000 (PMC4592982; doi:10.1534/g3.115.019000)
Supplement: Supporting Information [file supp_g3.115.019000_TableS2.xlsx]

## Sheet: Sheet1
Table S2. Positions of haplotype blocks in the 806 wild soybean (G. soja) accessions. Data include the chromosome, the bp start and end positions of the haplotype block, the size in kbp of the haplotype block and the number of SNPs in the haplotype block based on the Glyma 1.01 genome assembly.
Chromosome	Start position	End position	Size (kb)	Number of SNPs	Genomic Regions (Eu: euchromatic region,Het: heterochromatic region)
Gm01	24939	61178	36.24	7	Eu
Gm01	83295	183522	100.228	8	Eu
Gm01	185356	186315	0.96	2	Eu
Gm01	234280	237375	3.096	2	Eu
Gm01	243024	244270	1.247	2	Eu
Gm01	334575	336090	1.516	2	Eu
Gm01	1101335	1110822	9.488	2	Eu
Gm01	1307763	1315010	7.248	3	Eu
Gm01	1378673	1384724	6.052	2	Eu
Gm01	1490705	1494600	3.896	2	Eu
Gm01	1545086	1553914	8.829	2	Eu
Gm01	2038420	2040590	2.171	2	Eu
Gm01	2377347	2389110	11.764	2	Eu
Gm01	2516113	2518132	2.02	2	Eu
Gm01	2775786	2780300	4.515	2	Eu
Gm01	3014992	3016694	1.703	2	Eu
Gm01	3297577	3298732	1.156	2	Eu
Gm01	3361120	3372977	11.858	4	Eu
Gm01	3583471	3585713	2.243	2	Eu
Gm01	3617837	3620908	3.072	2	Eu
Gm01	3666692	3668496	1.805	2	Eu
Gm01	3713345	3715007	1.663	2	Eu
Gm01	3770764	3783724	12.961	6	Eu
Gm01	3840559	3842574	2.016	2	Eu
Gm01	4015109	4019326	4.218	2	Eu
Gm01	4089325	4090869	1.545	2	Eu
Gm01	4142391	4144585	2.195	2	Eu
Gm01	4208616	4213351	4.736	2	Eu
Gm01	4417151	4420826	3.676	2	Eu
Gm01	4442989	4451210	8.222	3	Eu
Gm01	4458303	4460492	2.19	2	Eu
Gm01	4517478	4518923	1.446	2	Eu
Gm01	4634345	4635774	1.43	2	Eu
Gm01	4767509	4777842	10.334	3	Eu
Gm01	4866304	4873676	7.373	2	Eu
Gm01	4933149	4956371	23.223	4	Eu
Gm01	5111010	5115858	4.849	2	Eu
Gm01	5144235	5159361	15.127	2	Eu
Gm01	5184261	5211157	26.897	6	Eu
Gm01	5238004	5239187	1.184	2	Eu
Gm01	10274656	10697006	422.351	5	Het
Gm01	14777200	15737613	960.414	6	Het
Gm01	15940461	16483318	542.858	5	Het
Gm01	23889360	24589097	699.738	4	Het
Gm01	30709670	31426148	716.479	9	Het
Gm01	35048367	35333291	284.925	5	Het
Gm01	37513161	37954328	441.168	10	Het
Gm01	38793444	38907572	114.129	4	Het
Gm01	39047666	39204083	156.418	4	Het
Gm01	40985298	41448356	463.059	6	Het
Gm01	44071626	44217567	145.942	5	Het
Gm01	46534870	46620989	86.12	8	Eu
Gm01	46673286	46683239	9.954	3	Eu
Gm01	46765711	46767033	1.323	2	Eu
Gm01	47030426	47047648	17.223	2	Eu
Gm01	47066676	47076288	9.613	3	Eu
Gm01	47115450	47130768	15.319	4	Eu
Gm01	47231065	47243497	12.433	3	Eu
Gm01	47329079	47342247	13.169	3	Eu
Gm01	47347749	47352581	4.833	3	Eu
Gm01	47500464	47505074	4.611	2	Eu
Gm01	47540675	47544830	4.156	2	Eu
Gm01	47810128	47811897	1.77	2	Eu
Gm01	47976207	47981867	5.661	2	Eu
Gm01	47984778	47996923	12.146	4	Eu
Gm01	48003384	48006111	2.728	2	Eu
Gm01	48052860	48054571	1.712	2	Eu
Gm01	48057519	48066875	9.357	2	Eu
Gm01	48087483	48090225	2.743	2	Eu
Gm01	48101544	48109183	7.64	2	Eu
Gm01	48180103	48186872	6.77	6	Eu
Gm01	48199136	48204485	5.35	3	Eu
Gm01	48219980	48221106	1.127	2	Eu
Gm01	48267606	48273314	5.709	2	Eu
Gm01	48326572	48335341	8.77	2	Eu
Gm01	48374396	48376246	1.851	2	Eu
Gm01	48490333	48491697	1.365	2	Eu
Gm01	48524758	48526612	1.855	2	Eu
Gm01	48593774	48597416	3.643	3	Eu
Gm01	48617111	48619590	2.48	2	Eu
Gm01	48681493	48685149	3.657	4	Eu
Gm01	48724888	48730393	5.506	3	Eu
Gm01	48755772	48771413	15.642	3	Eu
Gm01	48852025	48855838	3.814	2	Eu
Gm01	49315885	49322760	6.876	2	Eu
Gm01	49414776	49415835	1.06	2	Eu
Gm01	49429992	49445352	15.361	3	Eu
Gm01	49499286	49507354	8.069	3	Eu
Gm01	49566893	49570966	4.074	3	Eu
Gm01	49814547	49816449	1.903	2	Eu
Gm01	50049428	50061279	11.852	2	Eu
Gm01	50122115	50128704	6.59	2	Eu
Gm01	50219219	50220522	1.304	2	Eu
Gm01	50820811	50824960	4.15	2	Eu
Gm01	50927214	50932054	4.841	2	Eu
Gm01	51369948	51376821	6.874	2	Eu
Gm01	51443735	51448070	4.336	2	Eu
Gm01	51490945	51492936	1.992	2	Eu
Gm01	51563478	51575349	11.872	3	Eu
Gm01	51582978	51585024	2.047	2	Eu
Gm01	51627907	51629482	1.576	2	Eu
Gm01	51636488	51642038	5.551	3	Eu
Gm01	51645840	51659049	13.21	2	Eu
Gm01	51697160	51698897	1.738	2	Eu
Gm01	51818565	51822637	4.073	2	Eu
Gm01	51841429	51843279	1.851	2	Eu
Gm01	51957108	51960351	3.244	2	Eu
Gm01	52535570	52540280	4.711	2	Eu
Gm01	52633701	52636371	2.671	2	Eu
Gm01	52699194	52710425	11.232	3	Eu
Gm01	52789518	52792053	2.536	2	Eu
Gm01	52821919	52834483	12.565	2	Eu
Gm01	53237839	53240335	2.497	2	Eu
Gm01	53595414	53598021	2.608	2	Eu
Gm01	53780313	53789768	9.456	2	Eu
Gm01	53833208	53839124	5.917	2	Eu
Gm01	53853074	53856077	3.004	2	Eu
Gm01	53981596	53987740	6.145	4	Eu
Gm01	54004551	54024290	19.74	3	Eu
Gm01	54071464	54077012	5.549	3	Eu
Gm01	54086678	54091160	4.483	2	Eu
Gm01	54212663	54214623	1.961	2	Eu
Gm01	54242306	54250250	7.945	2	Eu
Gm01	54309935	54321920	11.986	4	Eu
Gm01	54359305	54361228	1.924	2	Eu
Gm01	54408731	54410644	1.914	2	Eu
Gm01	54567424	54574192	6.769	3	Eu
Gm01	54586499	54587853	1.355	2	Eu
Gm01	54890546	54893711	3.166	2	Eu
Gm01	54917573	54932021	14.449	2	Eu
Gm01	55066080	55067273	1.194	2	Eu
Gm01	55124547	55132496	7.95	3	Eu
Gm01	55191140	55192432	1.293	2	Eu
Gm01	55598290	55608992	10.703	2	Eu
Gm02	125560	130670	5.111	2	Eu
Gm02	260982	266635	5.654	2	Eu
Gm02	496816	504059	7.244	2	Eu
Gm02	556787	558323	1.537	3	Eu
Gm02	573751	578329	4.579	2	Eu
Gm02	693740	697045	3.306	2	Eu
Gm02	704314	706966	2.653	2	Eu
Gm02	880703	881272	0.57	2	Eu
Gm02	974371	978773	4.403	2	Eu
Gm02	1051743	1058368	6.626	2	Eu
Gm02	1068691	1073084	4.394	3	Eu
Gm02	1099331	1107844	8.514	2	Eu
Gm02	2143703	2145084	1.382	2	Eu
Gm02	2156088	2158660	2.573	3	Eu
Gm02	2263059	2263762	0.704	2	Eu
Gm02	2328165	2336398	8.234	2	Eu
Gm02	2457613	2458205	0.593	2	Eu
Gm02	2467152	2467956	0.805	2	Eu
Gm02	2683432	2685526	2.095	2	Eu
Gm02	2878290	2882526	4.237	2	Eu
Gm02	2884979	2888392	3.414	5	Eu
Gm02	2907585	2908756	1.172	2	Eu
Gm02	3111353	3114859	3.507	3	Eu
Gm02	3572127	3576048	3.922	2	Eu
Gm02	3802385	3809041	6.657	5	Eu
Gm02	3813441	3835570	22.13	5	Eu
Gm02	3892441	3898467	6.027	2	Eu
Gm02	4206514	4218358	11.845	5	Eu
Gm02	4222768	4229246	6.479	2	Eu
Gm02	4361015	4378683	17.669	3	Eu
Gm02	4438645	4439399	0.755	2	Eu
Gm02	4459732	4465606	5.875	5	Eu
Gm02	4474294	4478306	4.013	2	Eu
Gm02	4631099	4631852	0.754	2	Eu
Gm02	4633543	4634100	0.558	2	Eu
Gm02	4634646	4636047	1.402	2	Eu
Gm02	4667653	4672781	5.129	3	Eu
Gm02	4772267	4790916	18.65	5	Eu
Gm02	4810353	4812451	2.099	2	Eu
Gm02	4833242	4838719	5.478	3	Eu
Gm02	4962974	4964090	1.117	2	Eu
Gm02	5132251	5132914	0.664	2	Eu
Gm02	5237204	5241614	4.411	2	Eu
Gm02	5343214	5347186	3.973	2	Eu
Gm02	5380722	5382488	1.767	2	Eu
Gm02	5416999	5427843	10.845	2	Eu
Gm02	5609007	5613466	4.46	2	Eu
Gm02	5640246	5643484	3.239	2	Eu
Gm02	5776228	5777782	1.555	2	Eu
Gm02	5796086	5797734	1.649	2	Eu
Gm02	5874961	5876068	1.108	2	Eu
Gm02	5887939	5889357	1.419	2	Eu
Gm02	5986429	5987005	0.577	2	Eu
Gm02	6204519	6205467	0.949	2	Eu
Gm02	6240622	6241973	1.352	2	Eu
Gm02	6340233	6350134	9.902	3	Eu
Gm02	6966838	6971683	4.846	2	Eu
Gm02	7039787	7043631	3.845	2	Eu
Gm02	7153159	7154916	1.758	3	Eu
Gm02	7156218	7157346	1.129	3	Eu
Gm02	7333018	7339540	6.523	3	Eu
Gm02	7355654	7357718	2.065	2	Eu
Gm02	7516568	7527951	11.384	4	Eu
Gm02	7625640	7641044	15.405	7	Eu
Gm02	7655598	7660958	5.361	2	Eu
Gm02	7683015	7696492	13.478	3	Eu
Gm02	7715145	7718245	3.101	2	Eu
Gm02	7750912	7752889	1.978	2	Eu
Gm02	7785541	7790424	4.884	2	Eu
Gm02	7847441	7922611	75.171	9	Eu
Gm02	7974982	7979192	4.211	2	Eu
Gm02	7980530	8005668	25.139	3	Eu
Gm02	8132109	8155778	23.67	3	Eu
Gm02	8170643	8173331	2.689	3	Eu
Gm02	8226201	8289279	63.079	12	Eu
Gm02	8319305	8341731	22.427	7	Eu
Gm02	8500262	8510918	10.657	2	Eu
Gm02	8514942	8526070	11.129	3	Eu
Gm02	8679787	8692407	12.621	2	Eu
Gm02	8729437	8730196	0.76	2	Eu
Gm02	8886656	8909830	23.175	3	Eu
Gm02	8916211	8925185	8.975	2	Eu
Gm02	8938949	8968876	29.928	8	Eu
Gm02	8992142	9010575	18.434	2	Eu
Gm02	9042521	9044569	2.049	2	Eu
Gm02	9072690	9090018	17.329	3	Eu
Gm02	9154169	9154702	0.534	2	Eu
Gm02	9177001	9211859	34.859	4	Eu
Gm02	9289865	9291846	1.982	2	Eu
Gm02	9303029	9306751	3.723	2	Eu
Gm02	9310317	9322142	11.826	3	Eu
Gm02	9350509	9353852	3.344	2	Eu
Gm02	9359548	9362569	3.022	2	Eu
Gm02	9370878	9371729	0.852	2	Eu
Gm02	9409630	9411368	1.739	2	Eu
Gm02	9569171	9577168	7.998	3	Eu
Gm02	9649341	9650683	1.343	2	Eu
Gm02	9689986	9692993	3.008	2	Eu
Gm02	9776807	9777790	0.984	2	Eu
Gm02	9785092	9808971	23.88	10	Eu
Gm02	9825808	9835375	9.568	2	Eu
Gm02	9860461	9873369	12.909	3	Eu
Gm02	9893964	9898388	4.425	4	Eu
Gm02	10241719	10243478	1.76	2	Eu
Gm02	10365338	10372726	7.389	2	Eu
Gm02	10709966	10714404	4.439	2	Eu
Gm02	10841713	10843145	1.433	2	Eu
Gm02	10944959	10952840	7.882	2	Eu
Gm02	11275057	11298975	23.919	5	Eu
Gm02	11486818	11494392	7.575	2	Eu
Gm02	11494870	11495939	1.07	2	Eu
Gm02	11516242	11521197	4.956	2	Eu
Gm02	11739872	11740739	0.868	2	Eu
Gm02	11741444	11753724	12.281	4	Eu
Gm02	11966687	11968889	2.203	2	Eu
Gm02	12037591	12043666	6.076	5	Eu
Gm02	12074104	12081395	7.292	4	Eu
Gm02	12167752	12168684	0.933	2	Eu
Gm02	12404607	12405990	1.384	3	Eu
Gm02	12718365	12719786	1.422	2	Eu
Gm02	12736686	12739012	2.327	2	Eu
Gm02	12793243	12795473	2.231	3	Eu
Gm02	12848059	12853819	5.761	2	Eu
Gm02	12856969	12869575	12.607	2	Eu
Gm02	12993009	12997135	4.127	4	Eu
Gm02	13562839	13564914	2.076	2	Eu
Gm02	13699430	13705763	6.334	2	Eu
Gm02	13747293	13750126	2.834	2	Eu
Gm02	14031305	14055430	24.126	3	Eu
Gm02	14194378	14196539	2.162	2	Eu
Gm02	14203781	14204758	0.978	2	Eu
Gm02	14230672	14231691	1.02	2	Eu
Gm02	14259331	14262734	3.404	4	Eu
Gm02	14593382	14594164	0.783	2	Eu
Gm02	15031480	15036752	5.273	2	Eu
Gm02	15795039	16608985	813.947	9	Het
Gm02	16687060	17501155	814.096	7	Het
Gm02	18472742	19132806	660.065	5	Het
Gm02	20913388	21858120	944.733	7	Het
Gm02	24437928	25435035	997.108	5	Het
Gm02	25523774	25927486	403.713	4	Het
Gm02	26101681	26699210	597.53	7	Het
Gm02	27407299	27762064	354.766	7	Het
Gm02	28128455	28882911	754.457	8	Het
Gm02	31939994	32304106	364.113	5	Het
Gm02	32828639	32990540	161.902	4	Het
Gm02	34663342	35301758	638.417	11	Het
Gm02	35541917	35956970	415.054	5	Het
Gm02	36739752	37046974	307.223	6	Het
Gm02	37806835	38261529	454.695	11	Het
Gm02	38324907	39211038	886.132	11	Het
Gm02	40709810	40718660	8.851	2	Eu
Gm02	40730869	40739785	8.917	3	Eu
Gm02	40773889	40829556	55.668	5	Eu
Gm02	41021889	41041205	19.317	4	Eu
Gm02	41341529	41353027	11.499	2	Eu
Gm02	41433923	41451729	17.807	5	Eu
Gm02	41481689	41487087	5.399	4	Eu
Gm02	41517123	41517665	0.543	2	Eu
Gm02	41543471	41565186	21.716	6	Eu
Gm02	41612492	41619133	6.642	2	Eu
Gm02	41646843	41663747	16.905	3	Eu
Gm02	41684696	41691366	6.671	4	Eu
Gm02	41709804	41727088	17.285	4	Eu
Gm02	41738665	41754080	15.416	3	Eu
Gm02	41797087	41811397	14.311	3	Eu
Gm02	41913324	41917097	3.774	2	Eu
Gm02	41922760	41923410	0.651	2	Eu
Gm02	42073855	42075127	1.273	2	Eu
Gm02	42152946	42156746	3.801	2	Eu
Gm02	42216693	42217593	0.901	2	Eu
Gm02	42382820	42385860	3.041	4	Eu
Gm02	42425362	42442409	17.048	2	Eu
Gm02	42452894	42469280	16.387	3	Eu
Gm02	42576787	42588169	11.383	2	Eu
Gm02	42635605	42639076	3.472	2	Eu
Gm02	42640440	42667172	26.733	7	Eu
Gm02	42742786	42748530	5.745	2	Eu
Gm02	42774618	42781129	6.512	3	Eu
Gm02	42899434	42914523	15.09	2	Eu
Gm02	42927968	42928916	0.949	2	Eu
Gm02	42939587	42943046	3.46	2	Eu
Gm02	42965649	42973470	7.822	3	Eu
Gm02	43004656	43021926	17.271	5	Eu
Gm02	43076973	43079430	2.458	2	Eu
Gm02	43098101	43101345	3.245	2	Eu
Gm02	43167512	43172467	4.956	3	Eu
Gm02	43198853	43200651	1.799	2	Eu
Gm02	43229591	43256965	27.375	5	Eu
Gm02	43403512	43444684	41.173	5	Eu
Gm02	43641969	43642608	0.64	2	Eu
Gm02	43703938	43709657	5.72	2	Eu
Gm02	43741050	43742812	1.763	2	Eu
Gm02	43776488	43790810	14.323	2	Eu
Gm02	43798597	43806217	7.621	2	Eu
Gm02	43880360	43891306	10.947	4	Eu
Gm02	43989973	43996677	6.705	2	Eu
Gm02	44004557	44005347	0.791	2	Eu
Gm02	44007490	44010671	3.182	3	Eu
Gm02	44026252	44032520	6.269	2	Eu
Gm02	44033150	44036058	2.909	2	Eu
Gm02	44052104	44057934	5.831	2	Eu
Gm02	44059934	44060532	0.599	2	Eu
Gm02	44114374	44115164	0.791	2	Eu
Gm02	44115670	44143867	28.198	3	Eu
Gm02	44155242	44159628	4.387	3	Eu
Gm02	44167013	44170645	3.633	2	Eu
Gm02	44173582	44192446	18.865	5	Eu
Gm02	44219001	44220723	1.723	2	Eu
Gm02	44522295	44522991	0.697	2	Eu
Gm02	44602911	44607415	4.505	2	Eu
Gm02	44620331	44621735	1.405	3	Eu
Gm02	44866114	44874332	8.219	3	Eu
Gm02	45061585	45068849	7.265	3	Eu
Gm02	45087056	45088385	1.33	2	Eu
Gm02	45420321	45429450	9.13	2	Eu
Gm02	45593723	45595304	1.582	2	Eu
Gm02	45753701	45758374	4.674	2	Eu
Gm02	46156178	46158388	2.211	3	Eu
Gm02	46165163	46165697	0.535	2	Eu
Gm02	46504621	46510110	5.49	2	Eu
Gm02	46850843	46851477	0.635	2	Eu
Gm02	46949664	46971562	21.899	3	Eu
Gm02	46994849	46997873	3.025	2	Eu
Gm02	47021904	47025167	3.264	2	Eu
Gm02	47038362	47041647	3.286	2	Eu
Gm02	47356558	47357787	1.23	3	Eu
Gm02	47370388	47372309	1.922	2	Eu
Gm02	47450808	47454376	3.569	2	Eu
Gm02	47462924	47472486	9.563	2	Eu
Gm02	47525034	47528737	3.704	2	Eu
Gm02	47551990	47592264	40.275	4	Eu
Gm02	47627323	47634245	6.923	2	Eu
Gm02	47639315	47640670	1.356	2	Eu
Gm02	47872223	47875179	2.957	3	Eu
Gm02	47990812	47991459	0.648	2	Eu
Gm02	48702118	48704551	2.434	2	Eu
Gm02	48898743	48902366	3.624	2	Eu
Gm02	48931427	48933988	2.562	2	Eu
Gm02	48986653	48988496	1.844	2	Eu
Gm02	49076246	49079505	3.26	2	Eu
Gm02	49139101	49140927	1.827	2	Eu
Gm02	49524574	49530170	5.597	2	Eu
Gm02	49724662	49727178	2.517	2	Eu
Gm02	49763405	49764597	1.193	2	Eu
Gm02	49903047	49907368	4.322	2	Eu
Gm02	49986718	49988138	1.421	2	Eu
Gm02	50155375	50160141	4.767	2	Eu
Gm02	50240515	50242983	2.469	3	Eu
Gm02	50289567	50295135	5.569	2	Eu
Gm02	50336586	50343178	6.593	3	Eu
Gm02	50357375	50358347	0.973	2	Eu
Gm02	50359514	50367315	7.802	2	Eu
Gm02	50383419	50386344	2.926	2	Eu
Gm02	50421205	50427558	6.354	2	Eu
Gm02	50442334	50446508	4.175	2	Eu
Gm02	50581278	50591473	10.196	3	Eu
Gm02	50612004	50618323	6.32	2	Eu
Gm02	50653463	50655440	1.978	3	Eu
Gm02	50782240	50783729	1.49	2	Eu
Gm02	51098001	51101867	3.867	4	Eu
Gm02	51180685	51181132	0.448	2	Eu
Gm02	51461993	51468690	6.698	2	Eu
Gm02	51546669	51576815	30.147	7	Eu
Gm02	51610232	51639861	29.63	6	Eu
Gm03	18316	122449	104.134	11	Eu
Gm03	173090	178419	5.33	2	Eu
Gm03	204813	206707	1.895	2	Eu
Gm03	241447	244101	2.655	2	Eu
Gm03	321233	324313	3.081	2	Eu
Gm03	409279	410478	1.2	2	Eu
Gm03	489388	500734	11.347	2	Eu
Gm03	567698	572042	4.345	3	Eu
Gm03	1077329	1079751	2.423	2	Eu
Gm03	1125590	1128894	3.305	2	Eu
Gm03	1209205	1214562	5.358	2	Eu
Gm03	1279740	1288686	8.947	2	Eu
Gm03	1595197	1597206	2.01	2	Eu
Gm03	1729855	1740476	10.622	2	Eu
Gm03	1772938	1776411	3.474	2	Eu
Gm03	1849913	1851462	1.55	2	Eu
Gm03	2150461	2151432	0.972	2	Eu
Gm03	2176687	2183097	6.411	2	Eu
Gm03	2193926	2197069	3.144	2	Eu
Gm03	2215518	2217795	2.278	2	Eu
Gm03	2483904	2493294	9.391	5	Eu
Gm03	2750678	2763554	12.877	3	Eu
Gm03	2816740	2818076	1.337	2	Eu
Gm03	3025528	3029986	4.459	3	Eu
Gm03	3140997	3143889	2.893	3	Eu
Gm03	3164784	3167177	2.394	2	Eu
Gm03	3323487	3334303	10.817	2	Eu
Gm03	3384900	3391237	6.338	3	Eu
Gm03	3659662	3667594	7.933	2	Eu
Gm03	3827087	3828735	1.649	2	Eu
Gm03	3832409	3851568	19.16	6	Eu
Gm03	4466151	4468196	2.046	3	Eu
Gm03	4529705	4530659	0.955	2	Eu
Gm03	4638313	4643439	5.127	2	Eu
Gm03	4833386	4846016	12.631	4	Eu
Gm03	4900492	4903317	2.826	2	Eu
Gm03	5095880	5106459	10.58	3	Eu
Gm03	5127746	5129175	1.43	2	Eu
Gm03	5154208	5157899	3.692	3	Eu
Gm03	5179070	5186649	7.58	3	Eu
Gm03	5427663	5430249	2.587	2	Eu
Gm03	5435361	5449636	14.276	3	Eu
Gm03	5451606	5455217	3.612	2	Eu
Gm03	5510534	5511770	1.237	2	Eu
Gm03	10014176	10333679	319.504	5	Het
Gm03	10736138	10982565	246.428	5	Het
Gm03	11146990	12137301	990.312	6	Het
Gm03	14360098	14840739	480.642	5	Het
Gm03	15447319	15645966	198.648	5	Het
Gm03	16363165	16520228	157.064	4	Het
Gm03	16733798	17688411	954.614	7	Het
Gm03	19519942	19907130	387.189	5	Het
Gm03	22595547	23273874	678.328	9	Het
Gm03	23736063	24665729	929.667	9	Het
Gm03	25674537	26433786	759.25	5	Het
Gm03	34865517	34867952	2.436	2	Eu
Gm03	34978611	34979634	1.024	2	Eu
Gm03	35060186	35073077	12.892	3	Eu
Gm03	35194743	35204447	9.705	3	Eu
Gm03	35330372	35345761	15.39	2	Eu
Gm03	35365859	35374225	8.367	2	Eu
Gm03	35463246	35465638	2.393	2	Eu
Gm03	35543437	35556758	13.322	2	Eu
Gm03	35712315	35733404	21.09	3	Eu
Gm03	35896077	35913889	17.813	2	Eu
Gm03	35992966	35996039	3.074	2	Eu
Gm03	36241303	36242302	1	2	Eu
Gm03	36265203	36267507	2.305	3	Eu
Gm03	36305753	36320090	14.338	3	Eu
Gm03	36330058	36337885	7.828	3	Eu
Gm03	36396038	36400041	4.004	2	Eu
Gm03	36527016	36530032	3.017	2	Eu
Gm03	36567453	36569286	1.834	2	Eu
Gm03	36818744	36828627	9.884	2	Eu
Gm03	36881806	36899389	17.584	2	Eu
Gm03	36985396	36986966	1.571	2	Eu
Gm03	36996134	36999720	3.587	2	Eu
Gm03	37018364	37024877	6.514	2	Eu
Gm03	37111620	37112695	1.076	2	Eu
Gm03	37195805	37212430	16.626	2	Eu
Gm03	37388209	37390877	2.669	2	Eu
Gm03	37448094	37477912	29.819	3	Eu
Gm03	37698419	37705601	7.183	2	Eu
Gm03	37773419	37774733	1.315	2	Eu
Gm03	37786197	37791278	5.082	2	Eu
Gm03	37827399	37828355	0.957	2	Eu
Gm03	38155748	38157617	1.87	2	Eu
Gm03	38689365	38691994	2.63	2	Eu
Gm03	38751677	38761991	10.315	2	Eu
Gm03	39337951	39339155	1.205	2	Eu
Gm03	39350119	39352050	1.932	2	Eu
Gm03	39353142	39354363	1.222	2	Eu
Gm03	39377836	39388349	10.514	2	Eu
Gm03	39552601	39556777	4.177	2	Eu
Gm03	39562967	39571540	8.574	2	Eu
Gm03	39912307	39915523	3.217	2	Eu
Gm03	39998708	40001056	2.349	2	Eu
Gm03	40018337	40019280	0.944	2	Eu
Gm03	40060562	40062964	2.403	3	Eu
Gm03	40135333	40140138	4.806	2	Eu
Gm03	40466433	40467180	0.748	2	Eu
Gm03	40555583	40557941	2.359	2	Eu
Gm03	40565405	40580920	15.516	2	Eu
Gm03	40584028	40585266	1.239	2	Eu
Gm03	40593882	40617567	23.686	8	Eu
Gm03	40663609	40678154	14.546	3	Eu
Gm03	40883820	40888014	4.195	2	Eu
Gm03	40900668	40910014	9.347	3	Eu
Gm03	40950687	40954945	4.259	2	Eu
Gm03	40959110	40963132	4.023	2	Eu
Gm03	40981318	40996553	15.236	2	Eu
Gm03	41006026	41007576	1.551	2	Eu
Gm03	41020834	41024218	3.385	3	Eu
Gm03	41068367	41075023	6.657	2	Eu
Gm03	41135466	41139496	4.031	2	Eu
Gm03	41205784	41206640	0.857	2	Eu
Gm03	41212195	41219193	6.999	2	Eu
Gm03	41230797	41234338	3.542	3	Eu
Gm03	41400484	41404831	4.348	2	Eu
Gm03	41438488	41450776	12.289	4	Eu
Gm03	41611848	41612699	0.852	2	Eu
Gm03	42224757	42226081	1.325	2	Eu
Gm03	42307146	42308865	1.72	2	Eu
Gm03	42400024	42403508	3.485	2	Eu
Gm03	42856037	42860528	4.492	2	Eu
Gm03	43341179	43344614	3.436	2	Eu
Gm03	43420495	43421472	0.978	2	Eu
Gm03	43424111	43437996	13.886	2	Eu
Gm03	43599557	43600680	1.124	2	Eu
Gm03	43823720	43825719	2	3	Eu
Gm03	43921962	43932569	10.608	2	Eu
Gm03	44510110	44527973	17.864	3	Eu
Gm03	44779487	44790322	10.836	2	Eu
Gm03	44858279	44866188	7.91	3	Eu
Gm03	44896150	44898995	2.846	2	Eu
Gm03	44911828	44917750	5.923	2	Eu
Gm03	44926198	44927529	1.332	2	Eu
Gm03	45038912	45052410	13.499	2	Eu
Gm03	45107353	45108104	0.752	2	Eu
Gm03	45150996	45154210	3.215	2	Eu
Gm03	45210496	45214457	3.962	2	Eu
Gm03	45336639	45338714	2.076	2	Eu
Gm03	45957696	45972675	14.98	2	Eu
Gm03	46058803	46060948	2.146	2	Eu
Gm03	46065427	46072257	6.831	2	Eu
Gm03	46172044	46178459	6.416	3	Eu
Gm03	46201811	46207246	5.436	2	Eu
Gm03	46213394	46214163	0.77	2	Eu
Gm03	46343563	46344459	0.897	2	Eu
Gm03	46451007	46454397	3.391	2	Eu
Gm03	46577915	46579601	1.687	2	Eu
Gm03	46623797	46646648	22.852	3	Eu
Gm03	46865852	46876797	10.946	2	Eu
Gm03	47039078	47039930	0.853	2	Eu
Gm03	47154472	47161489	7.018	2	Eu
Gm03	47197871	47208344	10.474	3	Eu
Gm03	47212539	47218594	6.056	2	Eu
Gm03	47244893	47250310	5.418	2	Eu
Gm03	47304625	47320906	16.282	2	Eu
Gm03	47355381	47361834	6.454	2	Eu
Gm04	10805	30661	19.857	2	Eu
Gm04	149250	165313	16.064	2	Eu
Gm04	233085	245814	12.73	2	Eu
Gm04	357396	363676	6.281	2	Eu
Gm04	447496	456406	8.911	2	Eu
Gm04	462879	469345	6.467	2	Eu
Gm04	1778735	1786874	8.14	2	Eu
Gm04	1870082	1872118	2.037	2	Eu
Gm04	2059596	2067562	7.967	3	Eu
Gm04	2087755	2098100	10.346	2	Eu
Gm04	2187188	2194964	7.777	3	Eu
Gm04	2376083	2377113	1.031	2	Eu
Gm04	2422257	2439718	17.462	2	Eu
Gm04	2503756	2507314	3.559	2	Eu
Gm04	2574201	2578509	4.309	2	Eu
Gm04	2760518	2767418	6.901	2	Eu
Gm04	2789111	2794768	5.658	3	Eu
Gm04	2876639	2877511	0.873	2	Eu
Gm04	2951242	2968281	17.04	2	Eu
Gm04	3138411	3139320	0.91	2	Eu
Gm04	3293002	3298190	5.189	2	Eu
Gm04	3302373	3310481	8.109	2	Eu
Gm04	3348301	3354895	6.595	2	Eu
Gm04	3396617	3401641	5.025	2	Eu
Gm04	3429895	3445062	15.168	2	Eu
Gm04	3573894	3576589	2.696	2	Eu
Gm04	3669027	3691111	22.085	5	Eu
Gm04	3799991	3806229	6.239	2	Eu
Gm04	3973391	3986611	13.221	2	Eu
Gm04	3994308	4001585	7.278	3	Eu
Gm04	4054945	4056774	1.83	2	Eu
Gm04	4414785	4416421	1.637	2	Eu
Gm04	4504569	4505906	1.338	2	Eu
Gm04	4683017	4685135	2.119	2	Eu
Gm04	4882221	4887914	5.694	2	Eu
Gm04	5050871	5053814	2.944	2	Eu
Gm04	5057652	5062304	4.653	2	Eu
Gm04	5601603	5605439	3.837	2	Eu
Gm04	5750694	5752587	1.894	2	Eu
Gm04	6074896	6077000	2.105	2	Eu
Gm04	6168413	6171720	3.308	2	Eu
Gm04	6643461	6646683	3.223	2	Eu
Gm04	6921385	6933157	11.773	7	Eu
Gm04	6979721	6983329	3.609	2	Eu
Gm04	7222462	7226944	4.483	2	Eu
Gm04	7237072	7238710	1.639	2	Eu
Gm04	7483484	7490666	7.183	2	Eu
Gm04	7513398	7515115	1.718	2	Eu
Gm04	7590005	7594346	4.342	3	Eu
Gm04	7614153	7627278	13.126	6	Eu
Gm04	7708127	7715789	7.663	3	Eu
Gm04	7796877	7799436	2.56	2	Eu
Gm04	7991787	8004029	12.243	2	Eu
Gm04	8005491	8006983	1.493	2	Eu
Gm04	8017920	8023658	5.739	3	Eu
Gm04	8038487	8049664	11.178	2	Eu
Gm04	8062803	8065917	3.115	2	Eu
Gm04	8126739	8137583	10.845	2	Eu
Gm04	8161615	8170422	8.808	4	Eu
Gm04	8206299	8217016	10.718	2	Eu
Gm04	8238395	8243000	4.606	3	Eu
Gm04	8245896	8254808	8.913	3	Eu
Gm04	8281628	8287207	5.58	2	Eu
Gm04	8310536	8311422	0.887	2	Eu
Gm04	8453673	8457367	3.695	2	Eu
Gm04	8493767	8555958	62.192	13	Eu
Gm04	8568429	8577098	8.67	3	Eu
Gm04	8591264	8639278	48.015	10	Eu
Gm04	8663207	8666752	3.546	2	Eu
Gm04	8684869	8690034	5.166	2	Eu
Gm04	8721819	8723368	1.55	2	Eu
Gm04	8741129	8741926	0.798	2	Eu
Gm04	8754303	8760004	5.702	2	Eu
Gm04	8798975	8809658	10.684	3	Eu
Gm04	8857869	8862565	4.697	2	Eu
Gm04	8897156	8899025	1.87	3	Eu
Gm04	8955716	8957940	2.225	2	Eu
Gm04	8971342	8977559	6.218	2	Eu
Gm04	9002718	9019301	16.584	3	Eu
Gm04	9028298	9031558	3.261	2	Eu
Gm04	9070007	9072625	2.619	2	Eu
Gm04	9083016	9085040	2.025	3	Eu
Gm04	9117793	9118767	0.975	2	Eu
Gm04	9185896	9188045	2.15	2	Eu
Gm04	9221193	9233171	11.979	2	Eu
Gm04	9269679	9287683	18.005	6	Eu
Gm04	9301825	9305704	3.88	2	Eu
Gm04	9363697	9386318	22.622	3	Eu
Gm04	9394075	9413990	19.916	2	Eu
Gm04	9448940	9464579	15.64	2	Eu
Gm04	9471349	9472374	1.026	2	Eu
Gm04	9473263	9476851	3.589	2	Eu
Gm04	9508160	9513366	5.207	3	Eu
Gm04	9548617	9553531	4.915	2	Eu
Gm04	9693090	9713316	20.227	8	Eu
Gm04	9772018	9789418	17.401	2	Eu
Gm04	11614058	11757535	143.478	4	Het
Gm04	11936288	12175036	238.749	5	Het
Gm04	13381709	13535109	153.401	5	Het
Gm04	13824869	14213918	389.05	7	Het
Gm04	14331460	14466192	134.733	5	Het
Gm04	15849345	16277046	427.702	7	Het
Gm04	16338974	16601079	262.106	5	Het
Gm04	16647053	16915085	268.033	5	Het
Gm04	17469448	17580500	111.053	5	Het
Gm04	18312677	18574846	262.17	7	Het
Gm04	18851299	18972723	121.425	4	Het
Gm04	19288718	19504913	216.196	4	Het
Gm04	20207634	21172888	965.255	4	Het
Gm04	21515276	22358215	842.94	4	Het
Gm04	22830013	23815947	985.935	6	Het
Gm04	23968701	24888097	919.397	7	Het
Gm04	24999533	25230364	230.832	5	Het
Gm04	25464476	26119576	655.101	6	Het
Gm04	27207244	27737194	529.951	6	Het
Gm04	28700765	29317456	616.692	8	Het
Gm04	29745903	30739677	993.775	12	Het
Gm04	30800512	31563467	762.956	9	Het
Gm04	31684476	32677572	993.097	12	Het
Gm04	32800373	32962504	162.132	4	Het
Gm04	34927696	35402336	474.641	6	Het
Gm04	37316318	37474521	158.204	5	Het
Gm04	40331816	40333482	1.667	2	Eu
Gm04	40523363	40543503	20.141	3	Eu
Gm04	40545788	40554419	8.632	2	Eu
Gm04	40600326	40613869	13.544	5	Eu
Gm04	40657115	40682884	25.77	10	Eu
Gm04	40684592	40701677	17.086	2	Eu
Gm04	40761349	40762326	0.978	2	Eu
Gm04	40976985	40996359	19.375	3	Eu
Gm04	41212934	41218426	5.493	2	Eu
Gm04	41235178	41259001	23.824	4	Eu
Gm04	41321324	41328216	6.893	2	Eu
Gm04	41586276	41604645	18.37	3	Eu
Gm04	41614054	41618175	4.122	3	Eu
Gm04	41781154	41881121	99.968	13	Eu
Gm04	41936109	41956669	20.561	5	Eu
Gm04	41994684	41996797	2.114	2	Eu
Gm04	42037255	42040810	3.556	2	Eu
Gm04	42056463	42077149	20.687	3	Eu
Gm04	42081920	42120648	38.729	5	Eu
Gm04	42143026	42153936	10.911	2	Eu
Gm04	42156203	42171516	15.314	6	Eu
Gm04	42211808	42212704	0.897	2	Eu
Gm04	42215069	42218954	3.886	2	Eu
Gm04	42224524	42229437	4.914	4	Eu
Gm04	42275504	42280188	4.685	2	Eu
Gm04	42290567	42291476	0.91	2	Eu
Gm04	42520232	42522986	2.755	2	Eu
Gm04	42596538	42612868	16.331	2	Eu
Gm04	42753473	42754380	0.908	2	Eu
Gm04	42791016	42792671	1.656	2	Eu
Gm04	42844451	42849107	4.657	2	Eu
Gm04	42850248	42851207	0.96	2	Eu
Gm04	42865261	42867161	1.901	2	Eu
Gm04	43018266	43022268	4.003	5	Eu
Gm04	43065868	43070863	4.996	3	Eu
Gm04	43083040	43086926	3.887	3	Eu
Gm04	43116317	43122329	6.013	2	Eu
Gm04	43157873	43168554	10.682	2	Eu
Gm04	43245862	43269148	23.287	3	Eu
Gm04	43591395	43596770	5.376	2	Eu
Gm04	43697579	43699749	2.171	2	Eu
Gm04	43775595	43778667	3.073	4	Eu
Gm04	43826618	43830188	3.571	2	Eu
Gm04	43885291	43889499	4.209	5	Eu
Gm04	43910571	43914865	4.295	2	Eu
Gm04	43981982	43984485	2.504	2	Eu
Gm04	44114492	44115983	1.492	2	Eu
Gm04	44137242	44138670	1.429	2	Eu
Gm04	44225902	44228735	2.834	2	Eu
Gm04	44267306	44269200	1.895	2	Eu
Gm04	44377895	44383936	6.042	2	Eu
Gm04	44513862	44518121	4.26	2	Eu
Gm04	44764658	44765666	1.009	2	Eu
Gm04	44869973	44873112	3.14	2	Eu
Gm04	44914084	44921481	7.398	3	Eu
Gm04	45146452	45147931	1.48	2	Eu
Gm04	45197824	45198787	0.964	2	Eu
Gm04	45208892	45226275	17.384	3	Eu
Gm04	45385295	45387146	1.852	2	Eu
Gm04	46081378	46083177	1.8	2	Eu
Gm04	46275840	46280438	4.599	2	Eu
Gm04	46368837	46373102	4.266	2	Eu
Gm04	46399063	46413995	14.933	3	Eu
Gm04	46491076	46497154	6.079	3	Eu
Gm04	46639884	46642544	2.661	2	Eu
Gm04	46645461	46648822	3.362	2	Eu
Gm04	46673610	46674438	0.829	2	Eu
Gm04	46690093	46697167	7.075	2	Eu
Gm04	46768837	46774083	5.247	2	Eu
Gm04	46804175	46826020	21.846	4	Eu
Gm04	46853089	46857563	4.475	2	Eu
Gm04	47150239	47153549	3.311	2	Eu
Gm04	47346053	47350352	4.3	2	Eu
Gm04	47701027	47714409	13.383	2	Eu
Gm04	47718975	47720459	1.485	2	Eu
Gm04	48026725	48034070	7.346	2	Eu
Gm04	48181522	48184191	2.67	2	Eu
Gm04	48329448	48336919	7.472	2	Eu
Gm04	48418144	48419867	1.724	2	Eu
Gm04	48812166	48819142	6.977	2	Eu
Gm04	48853932	48856621	2.69	3	Eu
Gm04	48866369	48868298	1.93	2	Eu
Gm04	49117883	49180833	62.951	6	Eu
Gm05	266891	267814	0.924	2	Eu
Gm05	274009	277526	3.518	2	Eu
Gm05	281279	285672	4.394	2	Eu
Gm05	649267	650870	1.604	2	Eu
Gm05	699599	701239	1.641	2	Eu
Gm05	830583	839274	8.692	2	Eu
Gm05	995222	997108	1.887	2	Eu
Gm05	1005426	1005786	0.361	2	Eu
Gm05	1032567	1039360	6.794	4	Eu
Gm05	1041216	1042246	1.031	2	Eu
Gm05	1051790	1054444	2.655	3	Eu
Gm05	1070715	1073589	2.875	2	Eu
Gm05	1162409	1165518	3.11	2	Eu
Gm05	1175804	1176875	1.072	3	Eu
Gm05	1233658	1236013	2.356	3	Eu
Gm05	1256780	1257994	1.215	2	Eu
Gm05	1259269	1263367	4.099	3	Eu
Gm05	1294282	1301962	7.681	2	Eu
Gm05	1340454	1343160	2.707	2	Eu
Gm05	1400814	1403208	2.395	3	Eu
Gm05	1439424	1446158	6.735	3	Eu
Gm05	1450569	1451350	0.782	2	Eu
Gm05	1464779	1465819	1.041	2	Eu
Gm05	1500111	1504329	4.219	3	Eu
Gm05	1509625	1516819	7.195	2	Eu
Gm05	1519325	1522606	3.282	2	Eu
Gm05	1544287	1547102	2.816	2	Eu
Gm05	1556719	1559396	2.678	2	Eu
Gm05	1702664	1705841	3.178	3	Eu
Gm05	1738675	1739193	0.519	2	Eu
Gm05	1968886	1972871	3.986	2	Eu
Gm05	2046750	2076141	29.392	5	Eu
Gm05	2103914	2109639	5.726	2	Eu
Gm05	2139729	2141215	1.487	2	Eu
Gm05	2350471	2352061	1.591	3	Eu
Gm05	2901369	2902646	1.278	2	Eu
Gm05	2942714	2955137	12.424	2	Eu
Gm05	3001466	3002041	0.576	2	Eu
Gm05	3130023	3131772	1.75	2	Eu
Gm05	3465189	3475990	10.802	2	Eu
Gm05	3492493	3506085	13.593	3	Eu
Gm05	3553549	3555223	1.675	3	Eu
Gm05	3567227	3581344	14.118	3	Eu
Gm05	3607077	3607345	0.269	2	Eu
Gm05	3610378	3611523	1.146	2	Eu
Gm05	3633842	3645575	11.734	3	Eu
Gm05	3680948	3682028	1.081	3	Eu
Gm05	3765464	3770657	5.194	2	Eu
Gm05	3852991	3859212	6.222	2	Eu
Gm05	4382706	4383372	0.667	2	Eu
Gm05	4707671	4712902	5.232	3	Eu
Gm05	4891869	4893390	1.522	2	Eu
Gm05	5066178	5070845	4.668	2	Eu
Gm05	5112508	5112995	0.488	2	Eu
Gm05	5142196	5145615	3.42	2	Eu
Gm05	5324317	5331401	7.085	2	Eu
Gm05	5403901	5410370	6.47	2	Eu
Gm05	5639081	5656859	17.779	2	Eu
Gm05	5698936	5700979	2.044	2	Eu
Gm05	5819290	5950196	130.907	14	Eu
Gm05	6446242	6447602	1.361	2	Eu
Gm05	6463787	7219243	755.457	6	Eu
Gm05	7498335	7499958	1.624	2	Eu
Gm05	7580135	7581359	1.225	3	Eu
Gm05	7680313	7681969	1.657	2	Eu
Gm05	7842055	7850061	8.007	2	Eu
Gm05	8169037	8170257	1.221	3	Eu
Gm05	8493838	8494059	0.222	2	Eu
Gm05	8557218	8562208	4.991	3	Eu
Gm05	8633372	8635981	2.61	2	Eu
Gm05	8652655	8659775	7.121	3	Eu
Gm05	8666527	8668550	2.024	2	Eu
Gm05	8714882	8715355	0.474	2	Eu
Gm05	8800108	8800879	0.772	2	Eu
Gm05	8825498	8826076	0.579	2	Eu
Gm05	8904128	8907075	2.948	2	Eu
Gm05	8916450	8924896	8.447	2	Eu
Gm05	9012813	9104802	91.99	5	Eu
Gm05	9298879	10285696	986.818	6	Eu
Gm05	11054698	11420279	365.582	4	Het
Gm05	11782517	12774888	992.372	6	Het
Gm05	14186848	15095077	908.23	7	Het
Gm05	17595857	18404184	808.328	5	Het
Gm05	24492404	24504569	12.166	2	Het
Gm05	25923512	26019733	96.222	6	Het
Gm05	27365188	27384800	19.613	2	Het
Gm05	27739942	27899961	160.02	4	Het
Gm05	28004704	28021818	17.115	2	Het
Gm05	28200335	28226937	26.603	3	Het
Gm05	28531352	28547955	16.604	2	Het
Gm05	28580741	28594401	13.661	2	Het
Gm05	28752904	28763873	10.97	2	Het
Gm05	28829161	28840312	11.152	2	Het
Gm05	29990972	30066461	75.49	4	Het
Gm05	30164693	30232364	67.672	6	Eu
Gm05	30234749	30273704	38.956	4	Eu
Gm05	30303599	30379450	75.852	11	Eu
Gm05	30390130	30424986	34.857	4	Eu
Gm05	30442226	30458325	16.1	2	Eu
Gm05	30646065	30672053	25.989	8	Eu
Gm05	30727934	30728506	0.573	2	Eu
Gm05	30753835	30755914	2.08	2	Eu
Gm05	30871172	30884230	13.059	5	Eu
Gm05	30953466	30966423	12.958	2	Eu
Gm05	30976228	30976500	0.273	2	Eu
Gm05	30986568	30987533	0.966	2	Eu
Gm05	31000395	31000707	0.313	2	Eu
Gm05	31056557	31065216	8.66	3	Eu
Gm05	31110210	31111130	0.921	3	Eu
Gm05	31121200	31128540	7.341	2	Eu
Gm05	31137985	31138196	0.212	2	Eu
Gm05	31160955	31166717	5.763	2	Eu
Gm05	31192226	31201510	9.285	2	Eu
Gm05	31284391	31292523	8.133	2	Eu
Gm05	31298886	31300596	1.711	2	Eu
Gm05	31372128	31372788	0.661	2	Eu
Gm05	31385283	31385788	0.506	2	Eu
Gm05	31386026	31391901	5.876	2	Eu
Gm05	31392802	31393112	0.311	2	Eu
Gm05	31452193	31454134	1.942	2	Eu
Gm05	31466592	31468021	1.43	2	Eu
Gm05	31545761	31553830	8.07	2	Eu
Gm05	31662958	31665505	2.548	3	Eu
Gm05	31935600	31945503	9.904	3	Eu
Gm05	32121090	32130134	9.045	2	Eu
Gm05	32297262	32301014	3.753	2	Eu
Gm05	32621366	32623688	2.323	5	Eu
Gm05	32654424	32656284	1.861	4	Eu
Gm05	32748637	32748835	0.199	2	Eu
Gm05	32942685	32943331	0.647	2	Eu
Gm05	32944740	32944969	0.23	2	Eu
Gm05	33124117	33130272	6.156	2	Eu
Gm05	33208619	33210782	2.164	2	Eu
Gm05	33217095	33217362	0.268	2	Eu
Gm05	33236503	33238782	2.28	2	Eu
Gm05	33268964	33276603	7.64	2	Eu
Gm05	33301029	33301462	0.434	2	Eu
Gm05	33345145	33345591	0.447	2	Eu
Gm05	33359028	33361512	2.485	2	Eu
Gm05	33489861	33490560	0.7	2	Eu
Gm05	33529882	33535954	6.073	2	Eu
Gm05	33575908	33576082	0.175	2	Eu
Gm05	33657454	33666195	8.742	2	Eu
Gm05	33672913	33673287	0.375	2	Eu
Gm05	33737561	33738222	0.662	2	Eu
Gm05	33761313	33785297	23.985	3	Eu
Gm05	33791555	33792562	1.008	2	Eu
Gm05	33796919	33797585	0.667	3	Eu
Gm05	33798233	33801591	3.359	4	Eu
Gm05	33864749	33865957	1.209	2	Eu
Gm05	34034022	34034547	0.526	2	Eu
Gm05	34056392	34061973	5.582	2	Eu
Gm05	34062898	34064933	2.036	2	Eu
Gm05	34087102	34088557	1.456	2	Eu
Gm05	34183686	34187461	3.776	2	Eu
Gm05	34190449	34192715	2.267	2	Eu
Gm05	34211795	34217342	5.548	2	Eu
Gm05	34406874	34413237	6.364	2	Eu
Gm05	34433970	34437254	3.285	4	Eu
Gm05	34549730	34549943	0.214	2	Eu
Gm05	34617742	34618503	0.762	2	Eu
Gm05	34769592	34770340	0.749	2	Eu
Gm05	34798870	34801979	3.11	2	Eu
Gm05	34857689	34859094	1.406	2	Eu
Gm05	35237092	35238601	1.51	2	Eu
Gm05	35313756	35314249	0.494	2	Eu
Gm05	35366102	35372393	6.292	4	Eu
Gm05	35413549	35416641	3.093	2	Eu
Gm05	35508790	35518408	9.619	2	Eu
Gm05	35540517	35541866	1.35	2	Eu
Gm05	35633746	35650389	16.644	7	Eu
Gm05	35723235	35724027	0.793	3	Eu
Gm05	35744409	35746141	1.733	2	Eu
Gm05	35860291	35860939	0.649	2	Eu
Gm05	35889269	35889691	0.423	2	Eu
Gm05	36249493	36266459	16.967	2	Eu
Gm05	36387115	36391393	4.279	2	Eu
Gm05	36392336	36393767	1.432	2	Eu
Gm05	36413020	36418460	5.441	2	Eu
Gm05	36424600	36429393	4.794	2	Eu
Gm05	36442916	36448821	5.906	2	Eu
Gm05	36537528	36552451	14.924	2	Eu
Gm05	36612211	36613405	1.195	2	Eu
Gm05	36645744	36671535	25.792	3	Eu
Gm05	36682344	36683550	1.207	2	Eu
Gm05	36746567	36749252	2.686	2	Eu
Gm05	36767862	36769813	1.952	3	Eu
Gm05	36948123	36956622	8.5	2	Eu
Gm05	36993373	36999845	6.473	2	Eu
Gm05	37038519	37041764	3.246	2	Eu
Gm05	37043636	37057971	14.336	2	Eu
Gm05	37084236	37087187	2.952	2	Eu
Gm05	37088430	37090270	1.841	2	Eu
Gm05	37111170	37113130	1.961	2	Eu
Gm05	37193269	37194257	0.989	2	Eu
Gm05	37273116	37275817	2.702	2	Eu
Gm05	37392103	37406640	14.538	4	Eu
Gm05	37454826	37461561	6.736	2	Eu
Gm05	37465800	37466650	0.851	2	Eu
Gm05	37481035	37481775	0.741	2	Eu
Gm05	37513034	37519779	6.746	2	Eu
Gm05	37575431	37577105	1.675	2	Eu
Gm05	37592640	37592814	0.175	2	Eu
Gm05	37630047	37632881	2.835	2	Eu
Gm05	37735055	37744939	9.885	4	Eu
Gm05	37769005	37769209	0.205	2	Eu
Gm05	37893142	37894404	1.263	2	Eu
Gm05	37909994	37912219	2.226	2	Eu
Gm05	37939404	37945236	5.833	2	Eu
Gm05	38011561	38015240	3.68	2	Eu
Gm05	38023851	38026354	2.504	2	Eu
Gm05	38098748	38099669	0.922	2	Eu
Gm05	38156395	38175238	18.844	2	Eu
Gm05	38431064	38434171	3.108	2	Eu
Gm05	38495217	38495666	0.45	2	Eu
Gm05	38735588	38738084	2.497	4	Eu
Gm05	38750525	38757084	6.56	5	Eu
Gm05	39076838	39078814	1.977	2	Eu
Gm05	39081926	39082944	1.019	3	Eu
Gm05	39092227	39104155	11.929	2	Eu
Gm05	39172918	39173158	0.241	2	Eu
Gm05	39178677	39191796	13.12	5	Eu
Gm05	39205830	39210943	5.114	3	Eu
Gm05	39334460	39335572	1.113	2	Eu
Gm05	39344398	39354217	9.82	3	Eu
Gm05	39359766	39362153	2.388	2	Eu
Gm05	39509162	39512564	3.403	2	Eu
Gm05	39539619	39546845	7.227	2	Eu
Gm05	39550523	39551519	0.997	2	Eu
Gm05	39667125	39669594	2.47	2	Eu
Gm05	39686377	39688796	2.42	2	Eu
Gm05	39694624	39703083	8.46	2	Eu
Gm05	39706790	39716964	10.175	5	Eu
Gm05	39771530	39773698	2.169	2	Eu
Gm05	39789219	39791834	2.616	3	Eu
Gm05	39820726	39826061	5.336	3	Eu
Gm05	39837309	39841295	3.987	2	Eu
Gm05	39994921	39995603	0.683	2	Eu
Gm05	40036925	40037232	0.308	2	Eu
Gm05	40169104	40170244	1.141	2	Eu
Gm05	40196684	40197973	1.29	3	Eu
Gm05	40299923	40304879	4.957	3	Eu
Gm05	40336947	40341263	4.317	3	Eu
Gm05	40374204	40381106	6.903	2	Eu
Gm05	40410012	40410219	0.208	2	Eu
Gm05	40413855	40414727	0.873	2	Eu
Gm05	40471169	40473512	2.344	3	Eu
Gm05	40481144	40482896	1.753	2	Eu
Gm05	40527827	40536481	8.655	2	Eu
Gm05	40694180	40704717	10.538	2	Eu
Gm05	40708948	40716544	7.597	2	Eu
Gm05	40719710	40729830	10.121	2	Eu
Gm05	40773985	40777139	3.155	2	Eu
Gm05	40813539	40815444	1.906	2	Eu
Gm05	40817144	40824886	7.743	3	Eu
Gm05	40847421	40849118	1.698	2	Eu
Gm05	40865093	40865581	0.489	2	Eu
Gm05	40919406	40920211	0.806	3	Eu
Gm05	40978269	41014024	35.756	6	Eu
Gm05	41051573	41066968	15.396	3	Eu
Gm05	41072259	41075196	2.938	2	Eu
Gm05	41090333	41096101	5.769	3	Eu
Gm05	41170717	41175747	5.031	2	Eu
Gm05	41180294	41185341	5.048	3	Eu
Gm05	41207601	41210314	2.714	2	Eu
Gm05	41211445	41211799	0.355	2	Eu
Gm05	41254032	41255280	1.249	2	Eu
Gm05	41255743	41261110	5.368	2	Eu
Gm05	41273825	41278070	4.246	2	Eu
Gm05	41296054	41298796	2.743	6	Eu
Gm05	41305811	41306339	0.529	2	Eu
Gm05	41311407	41315343	3.937	2	Eu
Gm05	41371561	41385607	14.047	7	Eu
Gm05	41401365	41405360	3.996	2	Eu
Gm05	41412015	41416920	4.906	5	Eu
Gm05	41455307	41455888	0.582	2	Eu
Gm05	41539684	41541596	1.913	2	Eu
Gm05	41582371	41590949	8.579	4	Eu
Gm05	41599513	41603101	3.589	2	Eu
Gm05	41648449	41649451	1.003	2	Eu
Gm05	41738004	41740936	2.933	3	Eu
Gm05	41747550	41749123	1.574	3	Eu
Gm05	41835437	41855299	19.863	2	Eu
Gm05	41865518	41866018	0.501	2	Eu
Gm06	27969	84508	56.54	6	Eu
Gm06	644565	657590	13.026	2	Eu
Gm06	824689	825788	1.1	2	Eu
Gm06	1439972	1440549	0.578	2	Eu
Gm06	1448646	1450297	1.652	2	Eu
Gm06	1454403	1458046	3.644	2	Eu
Gm06	1732320	1737718	5.399	2	Eu
Gm06	1769991	1771968	1.978	2	Eu
Gm06	2021079	2022950	1.872	3	Eu
Gm06	2481084	2494787	13.704	2	Eu
Gm06	2721009	2722611	1.603	2	Eu
Gm06	2984182	2996393	12.212	3	Eu
Gm06	3143499	3143746	0.248	2	Eu
Gm06	3199521	3199735	0.215	2	Eu
Gm06	3369856	3377271	7.416	2	Eu
Gm06	3433253	3436254	3.002	2	Eu
Gm06	3597687	3605883	8.197	2	Eu
Gm06	3627446	3628454	1.009	2	Eu
Gm06	3732653	3734861	2.209	2	Eu
Gm06	4312297	4320312	8.016	2	Eu
Gm06	4820133	4829680	9.548	3	Eu
Gm06	5052724	5058345	5.622	2	Eu
Gm06	5134673	5135025	0.353	2	Eu
Gm06	5205952	5210821	4.87	2	Eu
Gm06	5400860	5401160	0.301	2	Eu
Gm06	5537081	5538645	1.565	3	Eu
Gm06	5629891	5635108	5.218	2	Eu
Gm06	5818078	5836295	18.218	3	Eu
Gm06	6079840	6080185	0.346	2	Eu
Gm06	6461034	6462131	1.098	2	Eu
Gm06	6565345	6566354	1.01	2	Eu
Gm06	6609077	6611885	2.809	4	Eu
Gm06	6710662	6717175	6.514	2	Eu
Gm06	6778577	6778756	0.18	2	Eu
Gm06	6838468	6855659	17.192	3	Eu
Gm06	6904526	6909493	4.968	2	Eu
Gm06	6913286	6914278	0.993	2	Eu
Gm06	7067876	7076049	8.174	2	Eu
Gm06	7257363	7260593	3.231	2	Eu
Gm06	7289151	7312926	23.776	5	Eu
Gm06	7480771	7482122	1.352	3	Eu
Gm06	7653531	7657241	3.711	2	Eu
Gm06	7722038	7735582	13.545	3	Eu
Gm06	7862530	7888586	26.057	3	Eu
Gm06	7918013	7922479	4.467	2	Eu
Gm06	7976571	7988088	11.518	2	Eu
Gm06	8359872	8365897	6.026	2	Eu
Gm06	8696844	8704870	8.027	4	Eu
Gm06	8802768	8803029	0.262	2	Eu
Gm06	9029823	9033872	4.05	2	Eu
Gm06	9081030	9083723	2.694	2	Eu
Gm06	9208327	9216536	8.21	2	Eu
Gm06	9440436	9442481	2.046	2	Eu
Gm06	9477508	9478817	1.31	4	Eu
Gm06	9752252	9761455	9.204	6	Eu
Gm06	10463181	10464340	1.16	2	Eu
Gm06	10622909	10623230	0.322	2	Eu
Gm06	10690080	10690339	0.26	2	Eu
Gm06	10864751	10865112	0.362	2	Eu
Gm06	11092705	11098210	5.506	2	Eu
Gm06	11100611	11107448	6.838	2	Eu
Gm06	11226683	11237210	10.528	2	Eu
Gm06	11325203	11326944	1.742	3	Eu
Gm06	11350207	11353539	3.333	2	Eu
Gm06	11373191	11373501	0.311	2	Eu
Gm06	11612798	11615102	2.305	2	Eu
Gm06	11655096	11659627	4.532	2	Eu
Gm06	11706529	11706768	0.24	2	Eu
Gm06	11884537	11898595	14.059	4	Eu
Gm06	11938762	11939979	1.218	3	Eu
Gm06	12111871	12115616	3.746	2	Eu
Gm06	12273117	12273659	0.543	2	Eu
Gm06	12420310	12429878	9.569	5	Eu
Gm06	12435024	12449541	14.518	3	Eu
Gm06	12462248	12463270	1.023	2	Eu
Gm06	12609401	12614618	5.218	6	Eu
Gm06	12725127	12737779	12.653	6	Eu
Gm06	12957305	12957875	0.571	2	Eu
Gm06	13008773	13035239	26.467	6	Eu
Gm06	13100582	13107584	7.003	2	Eu
Gm06	13208733	13210347	1.615	2	Eu
Gm06	13319485	13331895	12.411	3	Eu
Gm06	13357061	13358370	1.31	2	Eu
Gm06	13399390	13401987	2.598	2	Eu
Gm06	13472059	13472328	0.27	2	Eu
Gm06	13488716	13488956	0.241	2	Eu
Gm06	13528200	13539126	10.927	3	Eu
Gm06	13584239	13593475	9.237	2	Eu
Gm06	13726861	13732043	5.183	2	Eu
Gm06	13768528	13769448	0.921	2	Eu
Gm06	13808510	13812499	3.99	2	Eu
Gm06	13861523	13861706	0.184	2	Eu
Gm06	13990118	13992986	2.869	2	Eu
Gm06	14049034	14050366	1.333	2	Eu
Gm06	14077216	14084051	6.836	2	Eu
Gm06	14169166	14173229	4.064	3	Eu
Gm06	14234964	14248059	13.096	6	Eu
Gm06	14266231	14276118	9.888	2	Eu
Gm06	14296839	14306409	9.571	3	Eu
Gm06	14384738	14392601	7.864	2	Eu
Gm06	14452528	14464442	11.915	2	Eu
Gm06	14490680	14511997	21.318	4	Eu
Gm06	14680241	14682231	1.991	2	Eu
Gm06	14853707	14857442	3.736	3	Eu
Gm06	15028551	15028795	0.245	2	Eu
Gm06	15061678	15061853	0.176	2	Eu
Gm06	15376751	15377154	0.404	2	Eu
Gm06	15454141	15457210	3.07	3	Eu
Gm06	15477419	15480393	2.975	3	Eu
Gm06	15537060	15537829	0.77	2	Eu
Gm06	15569435	15569871	0.437	2	Eu
Gm06	15571070	15576695	5.626	2	Eu
Gm06	15638855	15640480	1.626	2	Eu
Gm06	15702934	15703599	0.666	2	Eu
Gm06	15792863	15793203	0.341	2	Eu
Gm06	15798909	15804756	5.848	2	Eu
Gm06	15846001	15848177	2.177	3	Eu
Gm06	15991165	15998468	7.304	7	Eu
Gm06	16034841	16038473	3.633	2	Eu
Gm06	16108950	16111703	2.754	2	Eu
Gm06	16133328	16143140	9.813	5	Eu
Gm06	16178505	16197443	18.939	2	Eu
Gm06	16294734	16297988	3.255	3	Eu
Gm06	16369519	16372276	2.758	5	Eu
Gm06	16390152	16390476	0.325	2	Eu
Gm06	16435715	16439258	3.544	3	Eu
Gm06	16450291	16456708	6.418	6	Eu
Gm06	16457822	16460920	3.099	2	Eu
Gm06	16462647	16463597	0.951	3	Eu
Gm06	16502293	16502434	0.142	2	Eu
Gm06	16502741	16503628	0.888	2	Eu
Gm06	16503965	16504495	0.531	2	Eu
Gm06	16505062	16514111	9.05	5	Eu
Gm06	16521645	16521997	0.353	2	Eu
Gm06	16537344	16548439	11.096	5	Eu
Gm06	16567277	16567621	0.345	2	Eu
Gm06	16629379	16634790	5.412	2	Eu
Gm06	16669594	16670806	1.213	2	Eu
Gm06	16736514	16745340	8.827	13	Eu
Gm06	16790312	16791828	1.517	2	Eu
Gm06	16792980	16795172	2.193	5	Eu
Gm06	16853315	16853739	0.425	2	Eu
Gm06	17132617	17133323	0.707	2	Eu
Gm06	17157505	17158185	0.681	4	Eu
Gm06	17184795	17188962	4.168	4	Eu
Gm06	17221566	17225011	3.446	2	Eu
Gm06	17319227	17323202	3.976	2	Eu
Gm06	17344972	17346557	1.586	2	Eu
Gm06	17417552	17421609	4.058	2	Eu
Gm06	21600445	21825903	225.459	4	Het
Gm06	22724311	23706159	981.849	8	Het
Gm06	24580353	25537977	957.625	7	Het
Gm06	26635498	27540819	905.322	7	Het
Gm06	27681093	28011530	330.438	5	Het
Gm06	34080655	34966793	886.139	8	Het
Gm06	35563586	36561765	998.18	7	Het
Gm06	39102348	39421942	319.595	5	Het
Gm06	42308631	42515359	206.729	4	Het
Gm06	46079888	46097518	17.631	2	Eu
Gm06	46317723	46320314	2.592	4	Eu
Gm06	46320701	46321637	0.937	3	Eu
Gm06	46358677	46370804	12.128	2	Eu
Gm06	46388859	46389690	0.832	2	Eu
Gm06	46425973	46431620	5.648	2	Eu
Gm06	46675806	46681622	5.817	3	Eu
Gm06	46830561	46831241	0.681	2	Eu
Gm06	46833522	46839244	5.723	2	Eu
Gm06	46884495	46886658	2.164	3	Eu
Gm06	46921077	46921229	0.153	2	Eu
Gm06	46980915	47005978	25.064	3	Eu
Gm06	47022895	47026169	3.275	3	Eu
Gm06	47071212	47085929	14.718	3	Eu
Gm06	47191346	47193221	1.876	2	Eu
Gm06	47209861	47211417	1.557	2	Eu
Gm06	47219889	47226359	6.471	3	Eu
Gm06	47238226	47247115	8.89	3	Eu
Gm06	47295780	47299929	4.15	3	Eu
Gm06	47415639	47416283	0.645	2	Eu
Gm06	47587384	47588040	0.657	2	Eu
Gm06	47723155	47727199	4.045	2	Eu
Gm06	47742955	47747072	4.118	2	Eu
Gm06	47829363	47829913	0.551	2	Eu
Gm06	47928072	47929734	1.663	2	Eu
Gm06	47942954	47946511	3.558	2	Eu
Gm06	48037370	48037558	0.189	2	Eu
Gm06	48129145	48144110	14.966	2	Eu
Gm06	48188617	48192085	3.469	2	Eu
Gm06	48256275	48259036	2.762	2	Eu
Gm06	48478050	48478287	0.238	2	Eu
Gm06	48528061	48528885	0.825	2	Eu
Gm06	48622010	48623853	1.844	2	Eu
Gm06	48870044	48883597	13.554	3	Eu
Gm06	49102970	49103771	0.802	2	Eu
Gm06	49111467	49112205	0.739	2	Eu
Gm06	49339048	49342806	3.759	3	Eu
Gm06	49560631	49570485	9.855	4	Eu
Gm06	49617586	49618398	0.813	2	Eu
Gm06	49623740	49624246	0.507	2	Eu
Gm06	49792083	49792596	0.514	2	Eu
Gm06	49873051	49876418	3.368	3	Eu
Gm06	49893192	49897802	4.611	3	Eu
Gm06	49907396	49907752	0.357	3	Eu
Gm06	50004033	50010472	6.44	2	Eu
Gm06	50295402	50296444	1.043	2	Eu
Gm06	50300562	50311265	10.704	3	Eu
Gm06	50593128	50597733	4.606	2	Eu
Gm07	38463	115364	76.902	10	Eu
Gm07	147881	151038	3.158	3	Eu
Gm07	185603	193389	7.787	2	Eu
Gm07	534095	539170	5.076	3	Eu
Gm07	697435	697980	0.546	2	Eu
Gm07	808215	812446	4.232	2	Eu
Gm07	962640	964115	1.476	2	Eu
Gm07	1182465	1189230	6.766	2	Eu
Gm07	1421810	1441759	19.95	2	Eu
Gm07	1787069	1789362	2.294	2	Eu
Gm07	2199531	2203449	3.919	2	Eu
Gm07	2444385	2445508	1.124	2	Eu
Gm07	2648133	2650883	2.751	2	Eu
Gm07	2682063	2693762	11.7	3	Eu
Gm07	2721689	2723969	2.281	2	Eu
Gm07	2740071	2744120	4.05	3	Eu
Gm07	2756750	2758938	2.189	3	Eu
Gm07	2784908	2791599	6.692	2	Eu
Gm07	2825917	2866625	40.709	4	Eu
Gm07	2958652	2964974	6.323	2	Eu
Gm07	3046309	3048799	2.491	2	Eu
Gm07	3093878	3097713	3.836	2	Eu
Gm07	3146100	3147674	1.575	2	Eu
Gm07	3264089	3269836	5.748	2	Eu
Gm07	3299241	3299987	0.747	2	Eu
Gm07	3352560	3358479	5.92	2	Eu
Gm07	3440069	3459507	19.439	2	Eu
Gm07	3869052	3870900	1.849	2	Eu
Gm07	3990308	3992504	2.197	2	Eu
Gm07	4380385	4380969	0.585	2	Eu
Gm07	4519807	4522120	2.314	2	Eu
Gm07	4868181	4880524	12.344	4	Eu
Gm07	5031256	5035046	3.791	2	Eu
Gm07	5038793	5042111	3.319	2	Eu
Gm07	5413082	5417760	4.679	2	Eu
Gm07	5418564	5427489	8.926	2	Eu
Gm07	5490895	5500269	9.375	3	Eu
Gm07	5627172	5636973	9.802	2	Eu
Gm07	6161800	6167088	5.289	2	Eu
Gm07	6253050	6254353	1.304	2	Eu
Gm07	6316637	6323738	7.102	3	Eu
Gm07	6436375	6451421	15.047	5	Eu
Gm07	6555810	6561280	5.471	2	Eu
Gm07	6714234	6716243	2.01	2	Eu
Gm07	6834943	6836248	1.306	2	Eu
Gm07	7147613	7160924	13.312	2	Eu
Gm07	7162007	7165568	3.562	2	Eu
Gm07	7309830	7316360	6.531	3	Eu
Gm07	7340293	7346781	6.489	2	Eu
Gm07	7456209	7457290	1.082	2	Eu
Gm07	7576531	7579367	2.837	3	Eu
Gm07	7597341	7598542	1.202	2	Eu
Gm07	7612568	7618698	6.131	2	Eu
Gm07	7639477	7642540	3.064	2	Eu
Gm07	7650315	7651422	1.108	2	Eu
Gm07	7653599	7654705	1.107	2	Eu
Gm07	7665508	7666127	0.62	2	Eu
Gm07	7671397	7672905	1.509	2	Eu
Gm07	7832184	7841877	9.694	2	Eu
Gm07	7848017	7848929	0.913	2	Eu
Gm07	7871720	7873314	1.595	2	Eu
Gm07	8005459	8017031	11.573	3	Eu
Gm07	8045005	8046322	1.318	2	Eu
Gm07	8073908	8086329	12.422	3	Eu
Gm07	8124548	8127066	2.519	2	Eu
Gm07	8267191	8270118	2.928	3	Eu
Gm07	8279442	8283067	3.626	2	Eu
Gm07	8295172	8300586	5.415	2	Eu
Gm07	8480143	8488086	7.944	2	Eu
Gm07	8518123	8521745	3.623	2	Eu
Gm07	8595232	8609458	14.227	2	Eu
Gm07	8747552	8748742	1.191	2	Eu
Gm07	8826122	8841400	15.279	4	Eu
Gm07	8848825	8864292	15.468	2	Eu
Gm07	8901473	8914717	13.245	5	Eu
Gm07	8966079	8967078	1	2	Eu
Gm07	8982894	8985058	2.165	2	Eu
Gm07	9054034	9077564	23.531	4	Eu
Gm07	9083083	9097448	14.366	2	Eu
Gm07	9176448	9180257	3.81	2	Eu
Gm07	9267799	9277466	9.668	2	Eu
Gm07	9304023	9306819	2.797	3	Eu
Gm07	9401697	9404665	2.969	2	Eu
Gm07	9512225	9515328	3.104	2	Eu
Gm07	9765851	9769602	3.752	3	Eu
Gm07	9771696	9778273	6.578	3	Eu
Gm07	9824052	9826088	2.037	2	Eu
Gm07	9868391	9874945	6.555	2	Eu
Gm07	9907913	9913651	5.739	3	Eu
Gm07	10035701	10039459	3.759	2	Eu
Gm07	10059503	10068282	8.78	4	Eu
Gm07	10137347	10138691	1.345	2	Eu
Gm07	10193199	10194371	1.173	2	Eu
Gm07	10210322	10213591	3.27	2	Eu
Gm07	10234156	10236359	2.204	2	Eu
Gm07	10399192	10406809	7.618	3	Eu
Gm07	10535200	10542156	6.957	4	Eu
Gm07	10636228	10637913	1.686	2	Eu
Gm07	10714444	10715273	0.83	2	Eu
Gm07	10830824	10836293	5.47	2	Eu
Gm07	11041337	11042971	1.635	2	Eu
Gm07	11062245	11076207	13.963	3	Eu
Gm07	11098583	11112245	13.663	3	Eu
Gm07	11206263	11218843	12.581	2	Eu
Gm07	11592475	11600435	7.961	2	Eu
Gm07	11645355	11646620	1.266	2	Eu
Gm07	11696663	11712175	15.513	5	Eu
Gm07	11772974	11778534	5.561	2	Eu
Gm07	11817464	11824476	7.013	3	Eu
Gm07	11903292	11922784	19.493	2	Eu
Gm07	12051753	12162235	110.483	5	Eu
Gm07	12209674	12471930	262.257	10	Eu
Gm07	12675789	12861288	185.5	7	Eu
Gm07	12923826	13315537	391.712	24	Eu
Gm07	13368554	13373197	4.644	2	Eu
Gm07	13377032	13441757	64.726	4	Eu
Gm07	13447743	13454536	6.794	2	Eu
Gm07	13500555	13581153	80.599	7	Eu
Gm07	13682967	13702016	19.05	5	Eu
Gm07	13755871	13760167	4.297	2	Eu
Gm07	13808128	13812930	4.803	2	Eu
Gm07	13836224	13859008	22.785	9	Eu
Gm07	13879236	13880039	0.804	2	Eu
Gm07	13892781	13893369	0.589	2	Eu
Gm07	13913830	13932682	18.853	2	Eu
Gm07	13950349	13964522	14.174	2	Eu
Gm07	13970259	13981345	11.087	6	Eu
Gm07	13986474	14037995	51.522	11	Eu
Gm07	14047764	14051886	4.123	5	Eu
Gm07	14069784	14096522	26.739	11	Eu
Gm07	14220258	14230590	10.333	2	Eu
Gm07	14256111	14268116	12.006	2	Eu
Gm07	14297319	14366438	69.12	17	Eu
Gm07	14386622	14417339	30.718	5	Eu
Gm07	14419478	14460974	41.497	9	Eu
Gm07	14474749	14480779	6.031	2	Eu
Gm07	14684341	14688097	3.757	2	Eu
Gm07	14717176	14722947	5.772	4	Eu
Gm07	14727734	14731981	4.248	2	Eu
Gm07	14748407	14750838	2.432	2	Eu
Gm07	14837336	14878619	41.284	7	Eu
Gm07	15058107	15088738	30.632	8	Eu
Gm07	15102791	15103596	0.806	2	Eu
Gm07	15113270	15118262	4.993	2	Eu
Gm07	15148804	15151792	2.989	2	Eu
Gm07	15181335	15182224	0.89	2	Eu
Gm07	15247950	15251410	3.461	2	Eu
Gm07	15355062	15361031	5.97	2	Eu
Gm07	15465404	15468829	3.426	2	Eu
Gm07	15495597	15496492	0.896	2	Eu
Gm07	15703725	15710855	7.131	2	Eu
Gm07	15799031	15800472	1.442	2	Eu
Gm07	15831823	15832426	0.604	2	Eu
Gm07	15862402	15865691	3.29	2	Eu
Gm07	15870753	15871279	0.527	2	Eu
Gm07	16031010	16036587	5.578	2	Eu
Gm07	16072721	16081315	8.595	2	Eu
Gm07	16098433	16101086	2.654	3	Eu
Gm07	16129377	16144523	15.147	2	Eu
Gm07	16155436	16158192	2.757	2	Eu
Gm07	16434097	16438076	3.98	3	Eu
Gm07	16469645	16475155	5.511	2	Eu
Gm07	16516614	16542372	25.759	7	Eu
Gm07	16555175	16574165	18.991	2	Eu
Gm07	16812980	16814628	1.649	2	Eu
Gm07	16847461	16876397	28.937	3	Eu
Gm07	16882395	16887343	4.949	2	Eu
Gm07	16957913	16965751	7.839	3	Eu
Gm07	16976731	16979586	2.856	2	Eu
Gm07	17036268	17038930	2.663	2	Eu
Gm07	17039650	17049493	9.844	2	Eu
Gm07	17116384	17117347	0.964	2	Eu
Gm07	20072912	20174448	101.537	4	Het
Gm07	20377957	20677100	299.144	5	Het
Gm07	21347998	21632359	284.362	4	Het
Gm07	23125569	24029443	903.875	6	Het
Gm07	24143757	25117275	973.519	6	Het
Gm07	25518410	26056953	538.544	6	Het
Gm07	27088150	28057567	969.418	6	Het
Gm07	28749548	29712337	962.79	6	Het
Gm07	31389547	32343429	953.883	6	Het
Gm07	32678341	33643206	964.866	4	Het
Gm07	33718140	34162964	444.825	4	Het
Gm07	34297181	34691102	393.922	20	Het
Gm07	34792492	34864953	72.462	4	Eu
Gm07	35101527	35103803	2.277	2	Eu
Gm07	35396188	35402439	6.252	3	Eu
Gm07	35949205	35953531	4.327	2	Eu
Gm07	36293327	36307934	14.608	2	Eu
Gm07	36330109	36334425	4.317	2	Eu
Gm07	36483418	36488859	5.442	2	Eu
Gm07	36519476	36524017	4.542	2	Eu
Gm07	36539495	36540823	1.329	2	Eu
Gm07	36552978	36557556	4.579	3	Eu
Gm07	36635416	36652025	16.61	2	Eu
Gm07	36758710	36759310	0.601	2	Eu
Gm07	36886320	36898121	11.802	3	Eu
Gm07	37028562	37038775	10.214	3	Eu
Gm07	37074445	37091925	17.481	2	Eu
Gm07	37105843	37107849	2.007	2	Eu
Gm07	37237187	37245786	8.6	2	Eu
Gm07	37251623	37254980	3.358	2	Eu
Gm07	37277339	37301543	24.205	3	Eu
Gm07	37317294	37321397	4.104	2	Eu
Gm07	37334074	37337208	3.135	2	Eu
Gm07	37370754	37374894	4.141	2	Eu
Gm07	37394702	37397649	2.948	2	Eu
Gm07	37548845	37553431	4.587	2	Eu
Gm07	37568123	37576645	8.523	3	Eu
Gm07	37723292	37724262	0.971	2	Eu
Gm07	37780400	37799752	19.353	3	Eu
Gm07	37803610	37811342	7.733	2	Eu
Gm07	37812356	37813170	0.815	2	Eu
Gm07	37873386	37875354	1.969	3	Eu
Gm07	37905891	37938339	32.449	5	Eu
Gm07	37948673	37951582	2.91	2	Eu
Gm07	38003081	38008793	5.713	4	Eu
Gm07	38014756	38020299	5.544	2	Eu
Gm07	38023575	38031572	7.998	2	Eu
Gm07	38114664	38117221	2.558	3	Eu
Gm07	38165678	38169551	3.874	2	Eu
Gm07	38241521	38245951	4.431	2	Eu
Gm07	38254017	38255618	1.602	2	Eu
Gm07	38275860	38289026	13.167	5	Eu
Gm07	38352742	38365867	13.126	3	Eu
Gm07	38437911	38440706	2.796	3	Eu
Gm07	38540257	38547041	6.785	3	Eu
Gm07	38661960	38662721	0.762	2	Eu
Gm07	38692746	38720091	27.346	3	Eu
Gm07	39225759	39232884	7.126	2	Eu
Gm07	39244408	39245931	1.524	2	Eu
Gm07	39314123	39315972	1.85	3	Eu
Gm07	39467148	39468604	1.457	2	Eu
Gm07	39564264	39660590	96.327	4	Eu
Gm07	39692404	39695209	2.806	2	Eu
Gm07	39722961	39734469	11.509	2	Eu
Gm07	39803444	39827279	23.836	5	Eu
Gm07	40191634	40207168	15.535	2	Eu
Gm07	40351164	40354743	3.58	3	Eu
Gm07	40379979	40381100	1.122	2	Eu
Gm07	41174174	41188321	14.148	2	Eu
Gm07	41221146	41232359	11.214	2	Eu
Gm07	41294188	41295979	1.792	2	Eu
Gm07	41358742	41361139	2.398	3	Eu
Gm07	41466184	41485288	19.105	2	Eu
Gm07	41665479	41718875	53.397	5	Eu
Gm07	41765135	41769344	4.21	2	Eu
Gm07	42101622	42102555	0.934	2	Eu
Gm07	42283879	42287325	3.447	2	Eu
Gm07	42377015	42384730	7.716	2	Eu
Gm07	42851461	42851995	0.535	2	Eu
Gm07	42867486	42879167	11.682	2	Eu
Gm07	42923420	42931751	8.332	3	Eu
Gm07	43067274	43073736	6.463	2	Eu
Gm07	43093289	43094747	1.459	3	Eu
Gm07	43187484	43194029	6.546	3	Eu
Gm07	43638539	43653918	15.38	2	Eu
Gm07	44451098	44461064	9.967	2	Eu
Gm07	44551009	44557138	6.13	2	Eu
Gm07	44565614	44585218	19.605	3	Eu
Gm07	44605404	44622948	17.545	5	Eu
Gm08	153264	158664	5.401	2	Eu
Gm08	161821	176677	14.857	2	Eu
Gm08	1461598	1464585	2.988	2	Eu
Gm08	1466231	1473671	7.441	4	Eu
Gm08	1504581	1508143	3.563	2	Eu
Gm08	1550356	1550439	0.084	2	Eu
Gm08	1563142	1563229	0.088	2	Eu
Gm08	1611016	1614084	3.069	2	Eu
Gm08	1625591	1628928	3.338	2	Eu
Gm08	1630924	1634418	3.495	4	Eu
Gm08	1695713	1698289	2.577	2	Eu
Gm08	1812232	1817703	5.472	2	Eu
Gm08	2040440	2041076	0.637	2	Eu
Gm08	2093141	2119913	26.773	4	Eu
Gm08	2170044	2180115	10.072	8	Eu
Gm08	2331207	2338149	6.943	3	Eu
Gm08	2341172	2341591	0.42	2	Eu
Gm08	2380752	2394647	13.896	2	Eu
Gm08	2438031	2438183	0.153	2	Eu
Gm08	2467367	2467547	0.181	2	Eu
Gm08	2486770	2487785	1.016	3	Eu
Gm08	2535917	2537766	1.85	2	Eu
Gm08	2545667	2547323	1.657	3	Eu
Gm08	2663975	2671408	7.434	4	Eu
Gm08	2674462	2694107	19.646	2	Eu
Gm08	2697836	2699753	1.918	2	Eu
Gm08	2728529	2736972	8.444	3	Eu
Gm08	2835710	2836821	1.112	2	Eu
Gm08	2924921	2940121	15.201	3	Eu
Gm08	2987552	2994849	7.298	2	Eu
Gm08	3015242	3018731	3.49	2	Eu
Gm08	3029556	3033770	4.215	2	Eu
Gm08	3059279	3067943	8.665	5	Eu
Gm08	3148561	3149733	1.173	2	Eu
Gm08	3175048	3178655	3.608	2	Eu
Gm08	3303402	3304106	0.705	2	Eu
Gm08	3338629	3338844	0.216	2	Eu
Gm08	3519477	3524748	5.272	2	Eu
Gm08	4142933	4198102	55.17	4	Eu
Gm08	4802080	4803949	1.87	2	Eu
Gm08	5040215	5054940	14.726	3	Eu
Gm08	5295391	5324634	29.244	3	Eu
Gm08	5575928	5591376	15.449	2	Eu
Gm08	5631721	5638759	7.039	2	Eu
Gm08	5701842	5702524	0.683	2	Eu
Gm08	5727292	5728176	0.885	2	Eu
Gm08	6366846	6371819	4.974	2	Eu
Gm08	7315861	7323196	7.336	2	Eu
Gm08	7463872	7467165	3.294	2	Eu
Gm08	7517318	7520581	3.264	3	Eu
Gm08	7714968	7715105	0.138	2	Eu
Gm08	8043785	8044566	0.782	2	Eu
Gm08	8048137	8048251	0.115	2	Eu
Gm08	8185799	8188213	2.415	2	Eu
Gm08	8267123	8272057	4.935	2	Eu
Gm08	8281564	8282902	1.339	2	Eu
Gm08	8592791	8592905	0.115	2	Eu
Gm08	8695409	8695745	0.337	2	Eu
Gm08	9111316	9111811	0.496	2	Eu
Gm08	9114578	9118233	3.656	2	Eu
Gm08	9165822	9179927	14.106	2	Eu
Gm08	9274652	9274750	0.099	2	Eu
Gm08	9486749	9489665	2.917	2	Eu
Gm08	9514636	9528526	13.891	2	Eu
Gm08	9683120	9689100	5.981	3	Eu
Gm08	9700052	9708791	8.74	2	Eu
Gm08	9906095	9917151	11.057	3	Eu
Gm08	9920260	9924487	4.228	3	Eu
Gm08	9995419	9997559	2.141	2	Eu
Gm08	10066639	10070472	3.834	2	Eu
Gm08	10073125	10073545	0.421	2	Eu
Gm08	10199801	10203538	3.738	2	Eu
Gm08	10308372	10310275	1.904	2	Eu
Gm08	10314969	10315176	0.208	2	Eu
Gm08	10435831	10440403	4.573	2	Eu
Gm08	10471704	10480319	8.616	2	Eu
Gm08	10553639	10553844	0.206	2	Eu
Gm08	10600475	10600559	0.085	2	Eu
Gm08	10663704	10670190	6.487	2	Eu
Gm08	10725512	10727763	2.252	2	Eu
Gm08	11073425	11076882	3.458	3	Eu
Gm08	11266245	11267606	1.362	2	Eu
Gm08	11348378	11348579	0.202	2	Eu
Gm08	11398624	11431273	32.65	9	Eu
Gm08	11759489	11769933	10.445	2	Eu
Gm08	11772617	11775457	2.841	2	Eu
Gm08	11890346	11891273	0.928	2	Eu
Gm08	11908085	11914198	6.114	2	Eu
Gm08	11923904	11925850	1.947	5	Eu
Gm08	11941244	11942297	1.054	2	Eu
Gm08	11971276	11972512	1.237	3	Eu
Gm08	12055770	12061740	5.971	3	Eu
Gm08	12250283	12256941	6.659	7	Eu
Gm08	12309919	12321160	11.242	2	Eu
Gm08	12358341	12359072	0.732	3	Eu
Gm08	12458945	12472279	13.335	3	Eu
Gm08	13345656	13345789	0.134	2	Eu
Gm08	13444545	13445293	0.749	3	Eu
Gm08	13452992	13463548	10.557	3	Eu
Gm08	13755719	13763372	7.654	2	Eu
Gm08	13782250	13782412	0.163	2	Eu
Gm08	13921836	13922984	1.149	2	Eu
Gm08	14028508	14033412	4.905	3	Eu
Gm08	14115962	14125810	9.849	3	Eu
Gm08	14233959	14252123	18.165	2	Eu
Gm08	14252681	14258754	6.074	2	Eu
Gm08	14294897	14296042	1.146	2	Eu
Gm08	14307058	14311616	4.559	2	Eu
Gm08	14356489	14358815	2.327	2	Eu
Gm08	14711307	14714540	3.234	2	Eu
Gm08	14717072	14718634	1.563	2	Eu
Gm08	14852506	14853255	0.75	2	Eu
Gm08	14853733	14854143	0.411	2	Eu
Gm08	15011777	15014815	3.039	4	Eu
Gm08	15180038	15182654	2.617	2	Eu
Gm08	15193841	15193996	0.156	2	Eu
Gm08	15200462	15213193	12.732	5	Eu
Gm08	15384374	15394774	10.401	3	Eu
Gm08	15770954	15774036	3.083	2	Eu
Gm08	15852922	15862930	10.009	3	Eu
Gm08	15866777	15881144	14.368	3	Eu
Gm08	16206984	16218222	11.239	4	Eu
Gm08	16236002	16236685	0.684	2	Eu
Gm08	16290836	16292208	1.373	2	Eu
Gm08	16329770	16329954	0.185	2	Eu
Gm08	16340916	16342500	1.585	2	Eu
Gm08	16591005	16599293	8.289	9	Eu
Gm08	16622906	16623838	0.933	2	Eu
Gm08	16682198	16684379	2.182	6	Eu
Gm08	16823465	16831159	7.695	2	Eu
Gm08	16839374	16839857	0.484	2	Eu
Gm08	17019955	17021529	1.575	5	Eu
Gm08	17083288	17083426	0.139	2	Eu
Gm08	17273651	17286832	13.182	2	Eu
Gm08	17368143	17371695	3.553	3	Eu
Gm08	17387528	17399234	11.707	5	Eu
Gm08	17531861	17535566	3.706	2	Eu
Gm08	17554238	17555797	1.56	2	Eu
Gm08	17579484	17579846	0.363	2	Eu
Gm08	17866089	17868212	2.124	2	Eu
Gm08	18098099	18101486	3.388	7	Eu
Gm08	18172123	18172284	0.162	2	Eu
Gm08	18225805	18225966	0.162	2	Eu
Gm08	18291042	18296853	5.812	2	Eu
Gm08	18337649	18347687	10.039	5	Eu
Gm08	18391644	18391966	0.323	2	Eu
Gm08	18428448	18432601	4.154	5	Eu
Gm08	18714116	18727771	13.656	3	Eu
Gm08	18767666	18785862	18.197	8	Eu
Gm08	19116805	19117033	0.229	2	Eu
Gm08	19128177	19128659	0.483	2	Eu
Gm08	19161935	19162244	0.31	3	Eu
Gm08	19248440	19252853	4.414	4	Eu
Gm08	19279709	19295958	16.25	11	Eu
Gm08	19302654	19335536	32.883	5	Eu
Gm08	19373088	19386985	13.898	2	Eu
Gm08	19402783	19403160	0.378	2	Eu
Gm08	19409338	19426135	16.798	8	Eu
Gm08	19453653	19571929	118.277	33	Eu
Gm08	19578209	19579004	0.796	4	Eu
Gm08	19579136	19580891	1.756	5	Eu
Gm08	19607361	19610428	3.068	2	Eu
Gm08	19629796	19650871	21.076	4	Eu
Gm08	19700389	19703185	2.797	2	Eu
Gm08	19704838	19707799	2.962	4	Eu
Gm08	19708922	19766814	57.893	11	Eu
Gm08	19781627	19786402	4.776	4	Eu
Gm08	19793211	19797076	3.866	4	Eu
Gm08	19831188	19839463	8.276	6	Eu
Gm08	19887196	19888324	1.129	2	Eu
Gm08	19933585	19939930	6.346	7	Eu
Gm08	19996758	20006305	9.548	5	Eu
Gm08	20010574	20016624	6.051	2	Eu
Gm08	20038692	20045453	6.762	3	Eu
Gm08	20054171	20123542	69.372	19	Eu
Gm08	20130362	20131036	0.675	2	Eu
Gm08	20134209	20324235	190.027	20	Eu
Gm08	20335950	20341334	5.385	3	Eu
Gm08	20399051	20423515	24.465	3	Eu
Gm08	20441447	20444540	3.094	2	Eu
Gm08	20451181	20451499	0.319	2	Eu
Gm08	20640603	20650509	9.907	3	Eu
Gm08	20683380	20683503	0.124	2	Eu
Gm08	20719828	20726330	6.503	3	Eu
Gm08	20842818	20853844	11.027	12	Eu
Gm08	21171376	21184241	12.866	15	Eu
Gm08	21205224	21217198	11.975	3	Eu
Gm08	21221308	21223893	2.586	3	Eu
Gm08	21231752	21233206	1.455	2	Eu
Gm08	21360786	21362533	1.748	4	Eu
Gm08	21418643	21425079	6.437	10	Eu
Gm08	21425355	21425449	0.095	2	Eu
Gm08	21425957	21434129	8.173	6	Eu
Gm08	21442997	21447234	4.238	5	Eu
Gm08	21532388	21545860	13.473	6	Eu
Gm08	21560899	21582967	22.069	10	Eu
Gm08	21630013	21630377	0.365	2	Eu
Gm08	21757358	21759435	2.078	2	Eu
Gm08	21808381	21808537	0.157	2	Eu
Gm08	21845944	21849165	3.222	2	Eu
Gm08	21858107	21880603	22.497	6	Eu
Gm08	21955012	21964029	9.018	5	Eu
Gm08	22011476	22014995	3.52	4	Eu
Gm08	22025809	22034962	9.154	2	Eu
Gm08	22094303	22096822	2.52	2	Eu
Gm08	22136000	22151686	15.687	3	Eu
Gm08	22367566	22428707	61.142	10	Eu
Gm08	22454162	22455160	0.999	3	Eu
Gm08	22455255	22456617	1.363	2	Eu
Gm08	22470762	22486454	15.693	2	Eu
Gm08	22561041	22567460	6.42	5	Eu
Gm08	22593006	22594030	1.025	3	Eu
Gm08	22613230	22641971	28.742	11	Eu
Gm08	22681371	22682637	1.267	2	Eu
Gm08	22745155	22795433	50.279	8	Eu
Gm08	22852987	22857224	4.238	2	Eu
Gm08	22964554	22964790	0.237	2	Eu
Gm08	22966424	22970799	4.376	10	Eu
Gm08	22972173	22974668	2.496	6	Eu
Gm08	22976292	22989568	13.277	7	Eu
Gm08	23017715	23027828	10.114	4	Eu
Gm08	23068527	23072890	4.364	2	Eu
Gm08	23078643	23083000	4.358	3	Eu
Gm08	23090548	23119595	29.048	10	Eu
Gm08	23129665	23138379	8.715	11	Eu
Gm08	23157302	23157611	0.31	2	Eu
Gm08	23668714	24663866	995.153	6	Het
Gm08	24919328	25892631	973.304	8	Het
Gm08	26281742	27252512	970.771	14	Het
Gm08	27721821	28255948	534.128	4	Het
Gm08	28527628	29524227	996.6	11	Het
Gm08	29664610	30573417	908.808	14	Het
Gm08	32461163	32890861	429.699	5	Het
Gm08	32946929	33943145	996.217	13	Het
Gm08	34146437	34249030	102.594	4	Het
Gm08	34380856	34734068	353.213	7	Het
Gm08	38995907	39002881	6.975	2	Eu
Gm08	39060998	39061204	0.207	2	Eu
Gm08	39075224	39080707	5.484	2	Eu
Gm08	39142717	39153322	10.606	2	Eu
Gm08	39234828	39235928	1.101	2	Eu
Gm08	39242211	39249467	7.257	2	Eu
Gm08	39255206	39261361	6.156	3	Eu
Gm08	39362804	39378185	15.382	2	Eu
Gm08	39378435	39379404	0.97	2	Eu
Gm08	39449291	39451942	2.652	2	Eu
Gm08	39516251	39552229	35.979	7	Eu
Gm08	39583225	39587082	3.858	2	Eu
Gm08	39591671	39603034	11.364	2	Eu
Gm08	39638583	39644015	5.433	3	Eu
Gm08	39652259	39666201	13.943	5	Eu
Gm08	39695933	39707778	11.846	3	Eu
Gm08	39859858	39874726	14.869	2	Eu
Gm08	40012896	40020720	7.825	5	Eu
Gm08	40092444	40102304	9.861	4	Eu
Gm08	40206663	40216343	9.681	2	Eu
Gm08	40218502	40220221	1.72	2	Eu
Gm08	40250417	40251467	1.051	2	Eu
Gm08	40269698	40272430	2.733	4	Eu
Gm08	40288665	40289000	0.336	3	Eu
Gm08	40414647	40414816	0.17	2	Eu
Gm08	40415530	40417752	2.223	2	Eu
Gm08	40480144	40487776	7.633	2	Eu
Gm08	40580420	40592319	11.9	3	Eu
Gm08	40670305	40688374	18.07	2	Eu
Gm08	40699089	40734961	35.873	11	Eu
Gm08	40748971	40765469	16.499	8	Eu
Gm08	40881149	40881278	0.13	2	Eu
Gm08	40881468	40888504	7.037	8	Eu
Gm08	40959000	40959107	0.108	2	Eu
Gm08	40995409	40997656	2.248	2	Eu
Gm08	41061744	41061846	0.103	2	Eu
Gm08	41150284	41154140	3.857	3	Eu
Gm08	41205667	41206062	0.396	2	Eu
Gm08	41278528	41285727	7.2	3	Eu
Gm08	41293188	41296381	3.194	2	Eu
Gm08	41419491	41423569	4.079	2	Eu
Gm08	41503963	41504420	0.458	2	Eu
Gm08	41540747	41553888	13.142	3	Eu
Gm08	41566739	41566892	0.154	2	Eu
Gm08	41568151	41615045	46.895	9	Eu
Gm08	41650869	41651455	0.587	2	Eu
Gm08	41688614	41693352	4.739	3	Eu
Gm08	41693599	41693863	0.265	2	Eu
Gm08	41694875	41695747	0.873	2	Eu
Gm08	41882637	41884970	2.334	3	Eu
Gm08	42321866	42329267	7.402	3	Eu
Gm08	42437687	42437779	0.093	2	Eu
Gm08	42541896	42544065	2.17	2	Eu
Gm08	42611877	42613107	1.231	3	Eu
Gm08	42921003	42937316	16.314	2	Eu
Gm08	42981936	42982622	0.687	2	Eu
Gm08	43065909	43072388	6.48	6	Eu
Gm08	43146859	43150458	3.6	2	Eu
Gm08	43182995	43183131	0.137	2	Eu
Gm08	43212204	43212289	0.086	2	Eu
Gm08	43289549	43291907	2.359	2	Eu
Gm08	43295183	43306749	11.567	2	Eu
Gm08	43315957	43320483	4.527	2	Eu
Gm08	43371520	43376641	5.122	5	Eu
Gm08	43478740	43483735	4.996	2	Eu
Gm08	43659011	43659174	0.164	2	Eu
Gm08	43720618	43724738	4.121	2	Eu
Gm08	43896783	43905753	8.971	2	Eu
Gm08	44253131	44257446	4.316	4	Eu
Gm08	44422211	44432739	10.529	3	Eu
Gm08	44514044	44516752	2.709	2	Eu
Gm08	44814503	44826733	12.231	2	Eu
Gm08	44927121	44927295	0.175	2	Eu
Gm08	45086900	45087086	0.187	2	Eu
Gm08	45195183	45195273	0.091	2	Eu
Gm08	45329381	45330571	1.191	2	Eu
Gm08	45436877	45438731	1.855	2	Eu
Gm08	45541906	45547800	5.895	2	Eu
Gm08	45695835	45697460	1.626	2	Eu
Gm08	45819046	45819584	0.539	2	Eu
Gm08	45823594	45830156	6.563	3	Eu
Gm08	45845819	45846181	0.363	2	Eu
Gm08	45864362	45867787	3.426	2	Eu
Gm08	45891934	45893888	1.955	2	Eu
Gm08	46083959	46084056	0.098	2	Eu
Gm08	46130876	46133669	2.794	2	Eu
Gm08	46186971	46188257	1.287	2	Eu
Gm08	46217972	46218059	0.088	2	Eu
Gm08	46405288	46415217	9.93	2	Eu
Gm08	46430924	46434966	4.043	2	Eu
Gm08	46804004	46804090	0.087	2	Eu
Gm08	46904594	46905462	0.869	2	Eu
Gm09	132767	133748	0.982	2	Eu
Gm09	349802	351536	1.735	2	Eu
Gm09	473348	474440	1.093	2	Eu
Gm09	886505	890785	4.281	2	Eu
Gm09	903202	904083	0.882	2	Eu
Gm09	948977	950985	2.009	2	Eu
Gm09	1101753	1109914	8.162	2	Eu
Gm09	1188600	1195313	6.714	2	Eu
Gm09	1243936	1246616	2.681	2	Eu
Gm09	1458776	1462691	3.916	2	Eu
Gm09	1665015	1670060	5.046	4	Eu
Gm09	1685570	1686414	0.845	2	Eu
Gm09	1754504	1757318	2.815	3	Eu
Gm09	1866223	1868221	1.999	2	Eu
Gm09	1929491	1936405	6.915	3	Eu
Gm09	2022443	2032338	9.896	3	Eu
Gm09	2079870	2081277	1.408	2	Eu
Gm09	2159004	2165512	6.509	2	Eu
Gm09	2506877	2508103	1.227	2	Eu
Gm09	2604341	2607683	3.343	2	Eu
Gm09	2779898	2781140	1.243	2	Eu
Gm09	2908270	2911013	2.744	2	Eu
Gm09	3023789	3033250	9.462	2	Eu
Gm09	3101824	3102729	0.906	2	Eu
Gm09	3106921	3132067	25.147	5	Eu
Gm09	3230237	3232979	2.743	2	Eu
Gm09	3460294	3462347	2.054	3	Eu
Gm09	3533530	3549675	16.146	2	Eu
Gm09	3670488	3671382	0.895	2	Eu
Gm09	3690569	3691324	0.756	2	Eu
Gm09	3931557	3934271	2.715	2	Eu
Gm09	3958361	3965969	7.609	4	Eu
Gm09	3975944	3979704	3.761	3	Eu
Gm09	4192937	4203487	10.551	4	Eu
Gm09	4270316	4273787	3.472	3	Eu
Gm09	4350534	4353099	2.566	2	Eu
Gm09	4423506	4428612	5.107	2	Eu
Gm09	4453265	4455693	2.429	2	Eu
Gm09	4535480	4536310	0.831	2	Eu
Gm09	4586224	4594345	8.122	3	Eu
Gm09	4610673	4612586	1.914	3	Eu
Gm09	4648571	4651867	3.297	2	Eu
Gm09	4808687	4814962	6.276	3	Eu
Gm09	4831322	4834508	3.187	3	Eu
Gm09	4880626	4892939	12.314	2	Eu
Gm09	4960208	4968382	8.175	2	Eu
Gm09	5096518	5102621	6.104	3	Eu
Gm09	5441162	5445022	3.861	3	Eu
Gm09	5502957	5507805	4.849	2	Eu
Gm09	5647348	5655116	7.769	2	Eu
Gm09	5663173	5664883	1.711	2	Eu
Gm09	5776858	5781494	4.637	2	Eu
Gm09	5870435	5877058	6.624	4	Eu
Gm09	6007220	6008313	1.094	2	Eu
Gm09	6039053	6040990	1.938	2	Eu
Gm09	6248085	6250384	2.3	2	Eu
Gm09	6319947	6326757	6.811	2	Eu
Gm09	6349797	6358330	8.534	3	Eu
Gm09	6690196	6706033	15.838	4	Eu
Gm09	6710933	6792746	81.814	10	Eu
Gm09	6795609	6814829	19.221	5	Eu
Gm09	6967374	6968486	1.113	2	Eu
Gm09	6971232	6975064	3.833	3	Eu
Gm09	13323407	14258158	934.752	17	Het
Gm09	14493965	14869239	375.275	6	Het
Gm09	15688871	16635335	946.465	5	Het
Gm09	16803827	17065940	262.114	5	Het
Gm09	17315643	17538844	223.202	5	Het
Gm09	18250919	18378967	128.049	4	Het
Gm09	18677690	18799217	121.528	4	Het
Gm09	19575219	20053193	477.975	7	Het
Gm09	26945659	27349942	404.284	6	Het
Gm09	27599695	28295410	695.716	11	Het
Gm09	28960051	29501012	540.962	5	Het
Gm09	33212695	33383545	170.851	4	Het
Gm09	36305321	36311892	6.572	2	Eu
Gm09	36435034	36449254	14.221	2	Eu
Gm09	36561984	36564449	2.466	2	Eu
Gm09	36602759	36604791	2.033	2	Eu
Gm09	36607587	36626978	19.392	3	Eu
Gm09	36844563	36869408	24.846	3	Eu
Gm09	37120219	37122751	2.533	2	Eu
Gm09	37152925	37155891	2.967	2	Eu
Gm09	37319730	37323606	3.877	3	Eu
Gm09	37359135	37371968	12.834	3	Eu
Gm09	37375048	37377076	2.029	2	Eu
Gm09	37656879	37663574	6.696	2	Eu
Gm09	37818561	37823866	5.306	4	Eu
Gm09	37911691	37913679	1.989	2	Eu
Gm09	38205575	38217057	11.483	2	Eu
Gm09	38367569	38369064	1.496	2	Eu
Gm09	38454149	38459847	5.699	2	Eu
Gm09	38506163	38509337	3.175	3	Eu
Gm09	38658370	38670296	11.927	2	Eu
Gm09	38693350	38715235	21.886	4	Eu
Gm09	38797525	38806410	8.886	5	Eu
Gm09	38814889	38821311	6.423	2	Eu
Gm09	38956335	38958410	2.076	2	Eu
Gm09	39067581	39077169	9.589	2	Eu
Gm09	39224101	39225332	1.232	2	Eu
Gm09	39323073	39340631	17.559	2	Eu
Gm09	39343438	39345370	1.933	2	Eu
Gm09	39362837	39366084	3.248	3	Eu
Gm09	39367012	39376773	9.762	3	Eu
Gm09	39404434	39416051	11.618	2	Eu
Gm09	39437284	39440033	2.75	2	Eu
Gm09	39461761	39473770	12.01	5	Eu
Gm09	39483835	39491373	7.539	2	Eu
Gm09	39492872	39509931	17.06	10	Eu
Gm09	39520046	39527821	7.776	3	Eu
Gm09	39550551	39555550	5	2	Eu
Gm09	39557179	39560764	3.586	3	Eu
Gm09	39723907	39726952	3.046	3	Eu
Gm09	39780964	39786458	5.495	3	Eu
Gm09	39794648	39807354	12.707	3	Eu
Gm09	40092744	40109753	17.01	2	Eu
Gm09	40293263	40297052	3.79	2	Eu
Gm09	40379884	40395450	15.567	2	Eu
Gm09	40405766	40414351	8.586	5	Eu
Gm09	40534752	40535562	0.811	2	Eu
Gm09	40619828	40653784	33.957	7	Eu
Gm09	40660538	40662831	2.294	2	Eu
Gm09	40666884	40669779	2.896	2	Eu
Gm09	40673814	40674868	1.055	2	Eu
Gm09	40902844	40910261	7.418	2	Eu
Gm09	40922194	40924441	2.248	2	Eu
Gm09	40968740	40973006	4.267	3	Eu
Gm09	40976942	40978410	1.469	2	Eu
Gm09	40997857	40999572	1.716	2	Eu
Gm09	41103872	41121458	17.587	2	Eu
Gm09	41184000	41204503	20.504	3	Eu
Gm09	41536925	41542068	5.144	2	Eu
Gm09	41545235	41550969	5.735	3	Eu
Gm09	41660046	41660993	0.948	2	Eu
Gm09	41685530	41687223	1.694	2	Eu
Gm09	41817609	41820655	3.047	2	Eu
Gm09	41853283	41862997	9.715	4	Eu
Gm09	42042290	42048207	5.918	2	Eu
Gm09	42106240	42109632	3.393	2	Eu
Gm09	42114925	42115944	1.02	2	Eu
Gm09	42214539	42220010	5.472	3	Eu
Gm09	42223101	42238237	15.137	4	Eu
Gm09	42241644	42242532	0.889	2	Eu
Gm09	42370399	42371174	0.776	2	Eu
Gm09	42498622	42504935	6.314	2	Eu
Gm09	42754958	42758956	3.999	2	Eu
Gm09	42839753	42840945	1.193	2	Eu
Gm09	42920542	42925528	4.987	2	Eu
Gm09	43097888	43111240	13.353	3	Eu
Gm09	43157312	43161624	4.313	3	Eu
Gm09	43200347	43201496	1.15	2	Eu
Gm09	43226972	43237914	10.943	2	Eu
Gm09	43595722	43600859	5.138	3	Eu
Gm09	43657072	43661343	4.272	3	Eu
Gm09	43698758	43699978	1.221	2	Eu
[truncated: 2,626 more rows]
