# Supplementary material for: Fingerprinting Soybean Germplasm and Its Utility in Genomic Research
Source: G3 (Bethesda). 2015 Jul 28;5(10):1999–2006. doi: 10.1534/g3.115.019000 (PMC4592982; doi:10.1534/g3.115.019000)
Supplement: Supporting Information [file supp_g3.115.019000_TableS3.xlsx]

## Sheet: Sheet1
Table S3. Positions of haplotype blocks in the 5,396 landrace accessions. Data include the chromosome, the bp start and end positions of the haplotype block, the size in kbp of the haplotype block and the number of SNPs in the haplotype block based on the Glyma1.01 genome assembly.
Chromosome	Start position	End position	Size (kb)	Number of SNPs	Genomic Regions (Eu: euchromatic region,Het: heterochromatic region)
Gm01	24939	237375	212.437	24	Eu
Gm01	243024	244270	1.247	2	Eu
Gm01	281790	283678	1.889	2	Eu
Gm01	378771	382218	3.448	2	Eu
Gm01	402061	409172	7.112	2	Eu
Gm01	423351	458882	35.532	6	Eu
Gm01	471125	477469	6.345	3	Eu
Gm01	510342	512110	1.769	2	Eu
Gm01	683066	688663	5.598	2	Eu
Gm01	822979	849807	26.829	3	Eu
Gm01	921063	925493	4.431	2	Eu
Gm01	955547	979625	24.079	4	Eu
Gm01	1059407	1241762	182.356	4	Eu
Gm01	1244765	1279146	34.382	4	Eu
Gm01	1282140	1315010	32.871	5	Eu
Gm01	1355473	1402462	46.99	5	Eu
Gm01	1407841	1424071	16.231	2	Eu
Gm01	1486278	1494600	8.323	4	Eu
Gm01	1502816	1517759	14.944	3	Eu
Gm01	1520839	1525984	5.146	2	Eu
Gm01	1535892	1537875	1.984	2	Eu
Gm01	1545086	1557123	12.038	3	Eu
Gm01	1620778	1623069	2.292	2	Eu
Gm01	1744951	1755954	11.004	2	Eu
Gm01	1866404	1878290	11.887	2	Eu
Gm01	1881050	1887205	6.156	2	Eu
Gm01	1902269	1904964	2.696	2	Eu
Gm01	1989118	2040590	51.473	4	Eu
Gm01	2057631	2063290	5.66	2	Eu
Gm01	2182016	2189703	7.688	3	Eu
Gm01	2199809	2212455	12.647	3	Eu
Gm01	2218584	2239666	21.083	3	Eu
Gm01	2267573	2272763	5.191	2	Eu
Gm01	2585749	2589250	3.502	2	Eu
Gm01	2595556	2619729	24.174	5	Eu
Gm01	2675653	2739177	63.525	5	Eu
Gm01	2747136	2753052	5.917	2	Eu
Gm01	2774196	2796446	22.251	5	Eu
Gm01	2809603	2813785	4.183	2	Eu
Gm01	3014992	3016694	1.703	2	Eu
Gm01	3021902	3035287	13.386	2	Eu
Gm01	3055492	3083398	27.907	3	Eu
Gm01	3145235	3146865	1.631	2	Eu
Gm01	3275340	3285186	9.847	3	Eu
Gm01	3289948	3297577	7.63	2	Eu
Gm01	3298732	3305054	6.323	3	Eu
Gm01	3307904	3327321	19.418	3	Eu
Gm01	3361120	3390236	29.117	5	Eu
Gm01	3400641	3412546	11.906	2	Eu
Gm01	3512849	3519206	6.358	2	Eu
Gm01	3524502	3585713	61.212	13	Eu
Gm01	3593836	3596804	2.969	2	Eu
Gm01	3620908	3715007	94.1	10	Eu
Gm01	3746962	3782133	35.172	8	Eu
Gm01	3783724	3892595	108.872	11	Eu
Gm01	3905200	3910902	5.703	2	Eu
Gm01	3926083	3934997	8.915	2	Eu
Gm01	4002275	4019326	17.052	5	Eu
Gm01	4021131	4079992	58.862	8	Eu
Gm01	4089325	4107932	18.608	4	Eu
Gm01	4114838	4120447	5.61	3	Eu
Gm01	4142391	4144585	2.195	2	Eu
Gm01	4186936	4219169	32.234	5	Eu
Gm01	4267470	4324478	57.009	6	Eu
Gm01	4372542	4386858	14.317	2	Eu
Gm01	4410459	4458303	47.845	6	Eu
Gm01	4488369	4518923	30.555	5	Eu
Gm01	4578464	4615353	36.89	4	Eu
Gm01	4617466	4642545	25.08	5	Eu
Gm01	4654310	4659943	5.634	2	Eu
Gm01	4694538	4740115	45.578	4	Eu
Gm01	4751264	4758971	7.708	2	Eu
Gm01	4767509	4777842	10.334	3	Eu
Gm01	4835798	4975775	139.978	14	Het
Gm01	5044640	5273370	228.731	19	Het
Gm01	5716473	6623855	907.383	16	Het
Gm01	7078401	7449176	370.776	8	Het
Gm01	7476077	7629800	153.724	5	Het
Gm01	7659177	8601858	942.682	15	Het
Gm01	8641430	8822487	181.058	6	Het
Gm01	9014216	9483101	468.886	9	Het
Gm01	9658162	10645006	986.845	15	Het
Gm01	11047155	11835461	788.307	7	Het
Gm01	11904297	12902650	998.354	4	Het
Gm01	13782300	14777200	994.901	13	Het
Gm01	14955903	15940461	984.559	7	Het
Gm01	16051744	16483318	431.575	5	Het
Gm01	16610088	17323929	713.842	4	Het
Gm01	28848622	29817264	968.643	7	Het
Gm01	30080907	31063184	982.278	13	Het
Gm01	31177840	31426148	248.309	4	Het
Gm01	31447240	31906055	458.816	6	Het
Gm01	32564014	33562690	998.677	7	Het
Gm01	33891376	34352800	461.425	6	Het
Gm01	34843208	35587217	744.01	11	Het
Gm01	35617435	36018610	401.176	9	Het
Gm01	36059989	36166509	106.521	4	Het
Gm01	36329877	36697878	368.002	5	Het
Gm01	36723932	37712066	988.135	16	Het
Gm01	37767294	38314974	547.681	8	Het
Gm01	38419548	38661096	241.549	5	Het
Gm01	38713664	39693650	979.987	21	Het
Gm01	40072065	41065228	993.164	10	Het
Gm01	41311480	41770769	459.29	8	Het
Gm01	42197808	42320965	123.158	4	Het
Gm01	42348214	42986108	637.895	14	Het
Gm01	43346673	43461285	114.613	5	Het
Gm01	43767242	44673778	906.537	17	Het
Gm01	44715656	45022636	306.981	4	Het
Gm01	45665752	46613274	947.523	21	Het
Gm01	46620989	46767033	146.045	6	Het
Gm01	46803788	46856632	52.845	4	Eu
Gm01	47023597	47043876	20.28	3	Eu
Gm01	47047648	47203439	155.792	18	Eu
Gm01	47231065	47296536	65.472	9	Eu
Gm01	47327886	47352581	24.696	7	Eu
Gm01	47491894	47505074	13.181	3	Eu
Gm01	47540675	47544830	4.156	2	Eu
Gm01	47718680	47734651	15.972	2	Eu
Gm01	47801778	47811897	10.12	4	Eu
Gm01	47842143	47853391	11.249	2	Eu
Gm01	47855385	47905486	50.102	5	Eu
Gm01	47942462	47960832	18.371	3	Eu
Gm01	47981867	48101544	119.678	18	Eu
Gm01	48153926	48174685	20.76	3	Eu
Gm01	48180103	48186872	6.77	6	Eu
Gm01	48190654	48219980	29.327	5	Eu
Gm01	48221106	48362668	141.563	16	Eu
Gm01	48369203	48382779	13.577	4	Eu
Gm01	48384873	48403227	18.355	2	Eu
Gm01	48419903	48442507	22.605	3	Eu
Gm01	48469239	48526612	57.374	8	Eu
Gm01	48565309	48619590	54.282	6	Eu
Gm01	48681493	48685149	3.657	4	Eu
Gm01	48723511	48758453	34.943	8	Eu
Gm01	48860794	48887056	26.263	3	Eu
Gm01	49072325	49083096	10.772	2	Eu
Gm01	49261977	49322760	60.784	7	Eu
Gm01	49338456	49348802	10.347	3	Eu
Gm01	49367379	49385769	18.391	3	Eu
Gm01	49391783	49394407	2.625	2	Eu
Gm01	49403702	49569356	165.655	20	Eu
Gm01	49580206	49646744	66.539	8	Eu
Gm01	49687691	49705078	17.388	3	Eu
Gm01	49716929	49746465	29.537	3	Eu
Gm01	49788599	49806920	18.322	2	Eu
Gm01	49840722	49856450	15.729	3	Eu
Gm01	49912586	49915265	2.68	2	Eu
Gm01	49959483	49977277	17.795	3	Eu
Gm01	49995453	50070243	74.791	8	Eu
Gm01	50128704	50191395	62.692	6	Eu
Gm01	50210490	50219219	8.73	3	Eu
Gm01	50237140	50288161	51.022	5	Eu
Gm01	50318073	50330375	12.303	3	Eu
Gm01	50384363	50392631	8.269	2	Eu
Gm01	50522881	50526214	3.334	2	Eu
Gm01	50611036	50647906	36.871	4	Eu
Gm01	50664993	50678679	13.687	3	Eu
Gm01	50684567	50704279	19.713	2	Eu
Gm01	50733825	50754483	20.659	3	Eu
Gm01	50820811	50824960	4.15	2	Eu
Gm01	50854973	50856594	1.622	2	Eu
Gm01	50884416	50890788	6.373	3	Eu
Gm01	50927214	50944412	17.199	3	Eu
Gm01	51032540	51034693	2.154	2	Eu
Gm01	51316219	51326905	10.687	2	Eu
Gm01	51368168	51369948	1.781	2	Eu
Gm01	51376821	51402003	25.183	4	Eu
Gm01	51443735	51448070	4.336	2	Eu
Gm01	51460913	51492936	32.024	4	Eu
Gm01	51627907	51690243	62.337	9	Eu
Gm01	51704976	51716187	11.212	3	Eu
Gm01	51721249	51802192	80.944	5	Eu
Gm01	51813516	51818565	5.05	3	Eu
Gm01	51831718	51837770	6.053	2	Eu
Gm01	51841429	51932339	90.911	13	Eu
Gm01	51946478	51960351	13.874	3	Eu
Gm01	52102056	52107840	5.785	2	Eu
Gm01	52178519	52180318	1.8	2	Eu
Gm01	52187089	52189347	2.259	2	Eu
Gm01	52249479	52334684	85.206	4	Eu
Gm01	52535570	52570528	34.959	5	Eu
Gm01	52586486	52792053	205.568	14	Eu
Gm01	52815824	52901689	85.866	14	Eu
Gm01	53237839	53278791	40.953	6	Eu
Gm01	53595414	53739309	143.896	9	Eu
Gm01	53772846	53789768	16.923	3	Eu
Gm01	53833208	54133795	300.588	29	Eu
Gm01	54178019	54254969	76.951	9	Eu
Gm01	54273942	54408731	134.79	14	Eu
Gm01	54432202	54488416	56.215	6	Eu
Gm01	54491253	54580299	89.047	11	Eu
Gm01	54586499	54612083	25.585	7	Eu
Gm01	54620750	54656209	35.46	4	Eu
Gm01	54657226	54664828	7.603	2	Eu
Gm01	54686660	54693722	7.063	2	Eu
Gm01	54761496	54828349	66.854	5	Eu
Gm01	54849108	54850225	1.118	2	Eu
Gm01	54858861	54949893	91.033	8	Eu
Gm01	54962372	54966693	4.322	2	Eu
Gm01	55029122	55082598	53.477	4	Eu
Gm01	55100360	55103608	3.249	2	Eu
Gm01	55124547	55207032	82.486	11	Eu
Gm01	55218659	55226574	7.916	2	Eu
Gm01	55380880	55585924	205.045	12	Eu
Gm01	55598290	55608992	10.703	2	Eu
Gm01	55751910	55914191	162.282	9	Eu
Gm02	51238	130670	79.433	6	Eu
Gm02	217967	238084	20.118	5	Eu
Gm02	269796	447495	177.7	11	Eu
Gm02	504059	662422	158.364	15	Eu
Gm02	697045	708417	11.373	5	Eu
Gm02	716599	724375	7.777	2	Eu
Gm02	776260	845367	69.108	5	Eu
Gm02	881272	1107844	226.573	21	Eu
Gm02	1445922	1449888	3.967	2	Eu
Gm02	1461422	1484581	23.16	5	Eu
Gm02	1892982	1908523	15.542	2	Eu
Gm02	2145084	2246479	101.396	6	Eu
Gm02	2263059	2351140	88.082	5	Eu
Gm02	2390134	2416638	26.505	5	Eu
Gm02	2458205	2467152	8.948	2	Eu
Gm02	2748549	2768522	19.974	3	Eu
Gm02	2823106	2834472	11.367	2	Eu
Gm02	2877777	2888392	10.616	8	Eu
Gm02	2903225	2907585	4.361	2	Eu
Gm02	2908756	3036119	127.364	10	Eu
Gm02	3091665	3117716	26.052	5	Eu
Gm02	3286383	3316379	29.997	6	Eu
Gm02	3362859	3364524	1.666	2	Eu
Gm02	3375911	3525125	149.215	5	Eu
Gm02	3545104	3594255	49.152	9	Eu
Gm02	3644248	3669542	25.295	3	Eu
Gm02	3732336	3739158	6.823	2	Eu
Gm02	3779580	3835570	55.991	12	Eu
Gm02	3851458	3884209	32.752	4	Eu
Gm02	3892441	3906107	13.667	3	Eu
Gm02	3910940	3914383	3.444	2	Eu
Gm02	4010784	4019916	9.133	3	Eu
Gm02	4069373	4076323	6.951	2	Eu
Gm02	4103572	4141786	38.215	5	Eu
Gm02	4198619	4218358	19.74	7	Eu
Gm02	4229246	4284446	55.201	5	Eu
Gm02	4319761	4324361	4.601	2	Eu
Gm02	4345013	4378683	33.671	6	Eu
Gm02	4430768	4435013	4.246	2	Eu
Gm02	4438645	4465606	26.962	7	Eu
Gm02	4473539	4478306	4.768	3	Eu
Gm02	4487187	4511009	23.823	3	Eu
Gm02	4515324	4518608	3.285	2	Eu
Gm02	4535719	4544943	9.225	2	Eu
Gm02	4549894	4560222	10.329	3	Eu
Gm02	4575051	4599212	24.162	3	Eu
Gm02	4631099	4636047	4.949	5	Eu
Gm02	4662287	4672781	10.495	4	Eu
Gm02	4735071	4780551	45.481	4	Eu
Gm02	4784044	4804687	20.644	4	Eu
Gm02	4810353	4812451	2.099	2	Eu
Gm02	4833242	4843897	10.656	5	Eu
Gm02	4848464	4870982	22.519	3	Eu
Gm02	4896133	4923665	27.533	5	Eu
Gm02	4962974	4964090	1.117	2	Eu
Gm02	5104719	5107836	3.118	3	Eu
Gm02	5139781	5140506	0.726	2	Eu
Gm02	5155733	5158652	2.92	2	Eu
Gm02	5234812	5357711	122.9	9	Eu
Gm02	5370371	5382488	12.118	3	Eu
Gm02	5385274	5397798	12.525	2	Eu
Gm02	5416999	5427843	10.845	2	Eu
Gm02	5474894	5490896	16.003	3	Eu
Gm02	5552013	5555909	3.897	2	Eu
Gm02	5596295	5642232	45.938	9	Eu
Gm02	5675890	5690214	14.325	3	Eu
Gm02	5766814	5809648	42.835	5	Eu
Gm02	5851863	5920197	68.335	14	Eu
Gm02	5927133	5929459	2.327	2	Eu
Gm02	5985027	5987005	1.979	3	Eu
Gm02	6026609	6044318	17.71	4	Eu
Gm02	6225129	6313526	88.398	7	Eu
Gm02	6321273	6343846	22.574	3	Eu
Gm02	6355854	6370856	15.003	3	Eu
Gm02	6422468	6466272	43.805	5	Eu
Gm02	6484228	6488900	4.673	2	Eu
Gm02	6596937	6600435	3.499	2	Eu
Gm02	6631224	6647722	16.499	3	Eu
Gm02	6660851	6682836	21.986	3	Eu
Gm02	6687166	6748351	61.186	5	Eu
Gm02	6774687	6784854	10.168	2	Eu
Gm02	6820177	6821311	1.135	2	Eu
Gm02	6964230	6979277	15.048	5	Eu
Gm02	7039787	7047939	8.153	3	Eu
Gm02	7107757	7118001	10.245	2	Eu
Gm02	7129239	7157346	28.108	8	Eu
Gm02	7260411	7268182	7.772	3	Eu
Gm02	7298756	7339540	40.785	6	Eu
Gm02	7516568	7527951	11.384	3	Eu
Gm02	7590666	7601662	10.997	2	Eu
Gm02	7625640	7660958	35.319	5	Eu
Gm02	7750912	7760510	9.599	3	Eu
Gm02	7785541	7790424	4.884	2	Eu
Gm02	7847441	8029336	181.896	19	Eu
Gm02	8057749	8082604	24.856	9	Eu
Gm02	8087652	8170643	82.992	7	Eu
Gm02	8173331	8319305	145.975	16	Eu
Gm02	8327885	8341731	13.847	6	Eu
Gm02	8455103	8464026	8.924	2	Eu
Gm02	8514942	8534133	19.192	4	Eu
Gm02	8679787	8730196	50.41	7	Eu
Gm02	8738047	9017324	279.278	43	Eu
Gm02	9021403	9042521	21.119	10	Eu
Gm02	9044059	9214049	169.991	29	Eu
Gm02	9220574	9291846	71.273	5	Eu
Gm02	9303029	9324447	21.419	8	Eu
Gm02	9338552	9355142	16.591	4	Eu
Gm02	9356018	9376202	20.185	8	Eu
Gm02	9377283	9427225	49.943	7	Eu
Gm02	9443795	9454557	10.763	3	Eu
Gm02	9474443	9496705	22.263	7	Eu
Gm02	9529938	9586299	56.362	7	Eu
Gm02	9591065	9621360	30.296	4	Eu
Gm02	9647616	9650683	3.068	2	Eu
Gm02	9666401	9714426	48.026	5	Eu
Gm02	9724296	9841589	117.294	21	Eu
Gm02	9851619	9860461	8.843	2	Eu
Gm02	9869648	9893964	24.317	3	Eu
Gm02	9896652	9898388	1.737	3	Eu
Gm02	9905454	9909371	3.918	2	Eu
Gm02	9922494	9925870	3.377	3	Eu
Gm02	9937609	9938274	0.666	2	Eu
Gm02	9941144	9945469	4.326	2	Eu
Gm02	9983540	9990067	6.528	2	Eu
Gm02	10011834	10021206	9.373	2	Eu
Gm02	10025946	10039622	13.677	3	Eu
Gm02	10200610	10209675	9.066	2	Eu
Gm02	10241719	10253301	11.583	3	Eu
Gm02	10341178	10372726	31.549	5	Eu
Gm02	10696665	10708403	11.739	2	Eu
Gm02	10709966	10711411	1.446	2	Eu
Gm02	10722093	10722821	0.729	2	Eu
Gm02	10736036	10739295	3.26	2	Eu
Gm02	10740944	10814437	73.494	5	Eu
Gm02	10944959	10954777	9.819	3	Eu
Gm02	11030750	11042236	11.487	2	Eu
Gm02	11048271	11052404	4.134	2	Eu
Gm02	11173869	11210707	36.839	9	Eu
Gm02	11270843	11315650	44.808	7	Eu
Gm02	11486818	11494392	7.575	2	Eu
Gm02	11494870	11495939	1.07	2	Eu
Gm02	11500717	11539594	38.878	4	Eu
Gm02	11540598	11546708	6.111	2	Eu
Gm02	11628896	11638087	9.192	2	Eu
Gm02	11700530	11863585	163.056	11	Eu
Gm02	11870846	11900234	29.389	3	Eu
Gm02	11959994	11998056	38.063	7	Eu
Gm02	12013430	12025745	12.316	3	Eu
Gm02	12037591	12079998	42.408	10	Eu
Gm02	12080684	12081395	0.712	2	Eu
Gm02	12121444	12138648	17.205	2	Eu
Gm02	12158802	12159746	0.945	2	Eu
Gm02	12167752	12168684	0.933	2	Eu
Gm02	12303360	12704070	400.711	10	Eu
Gm02	12722121	12736686	14.566	2	Eu
Gm02	12770553	13476678	706.126	20	Eu
Gm02	13498830	13549665	50.836	6	Eu
Gm02	13717818	13728043	10.226	2	Eu
Gm02	13732722	13782924	50.203	8	Eu
Gm02	13922036	13923745	1.71	2	Eu
Gm02	14022512	14055430	32.919	4	Eu
Gm02	14114204	14117104	2.901	2	Eu
Gm02	14179159	14215487	36.329	5	Eu
Gm02	14228926	14244244	15.319	5	Eu
Gm02	14247076	14260768	13.693	6	Eu
Gm02	14266842	14275137	8.296	2	Eu
Gm02	14300953	14313820	12.868	2	Eu
Gm02	14345423	14415045	69.623	7	Eu
Gm02	14417576	14429829	12.254	2	Eu
Gm02	14475142	14479985	4.844	2	Eu
Gm02	14488250	14508130	19.881	5	Eu
Gm02	15270377	15290331	19.955	2	Eu
Gm02	15795039	16348891	553.853	9	Het
Gm02	16502813	17501155	998.343	8	Het
Gm02	17548495	18273334	724.84	4	Het
Gm02	18401798	19397973	996.176	10	Het
Gm02	20197918	20826776	628.859	5	Het
Gm02	20913388	21858120	944.733	4	Het
Gm02	22523407	22917212	393.806	6	Het
Gm02	24848629	25614673	766.045	6	Het
Gm02	26264136	27251190	987.055	11	Het
Gm02	27407299	27952697	545.399	8	Het
Gm02	28216470	29170798	954.329	8	Het
Gm02	29277186	29809061	531.876	6	Het
Gm02	30250662	30787675	537.014	4	Het
Gm02	30948614	31905028	956.415	6	Het
Gm02	32206145	33204832	998.688	18	Het
Gm02	33297956	33807549	509.594	8	Het
Gm02	34144741	34309419	164.679	5	Het
Gm02	34381583	35301758	920.176	18	Het
Gm02	35401800	35517127	115.328	4	Het
Gm02	35541917	36516619	974.703	11	Het
Gm02	36612923	37609401	996.479	18	Het
Gm02	37738247	38738218	999.972	19	Het
Gm02	38803469	39578644	775.176	14	Het
Gm02	40019470	40262864	243.395	6	Het
Gm02	40414232	41112776	698.545	26	Het
Gm02	41385191	41400852	15.662	2	Eu
Gm02	41481689	41544697	63.009	9	Eu
Gm02	41546796	41754080	207.285	21	Eu
Gm02	41788343	41860500	72.158	6	Eu
Gm02	41892269	41931129	38.861	8	Eu
Gm02	41950179	41979401	29.223	3	Eu
Gm02	42050695	42075127	24.433	3	Eu
Gm02	42152946	42162894	9.949	5	Eu
Gm02	42187111	42197733	10.623	3	Eu
Gm02	42216693	42238629	21.937	3	Eu
Gm02	42315700	42344568	28.869	3	Eu
Gm02	42355637	42385149	29.513	5	Eu
Gm02	42392140	42452894	60.755	8	Eu
Gm02	42468087	42469280	1.194	2	Eu
Gm02	42495430	42667172	171.743	25	Eu
Gm02	42704326	42737643	33.318	5	Eu
Gm02	42741727	42808597	66.871	15	Eu
Gm02	42830162	42871995	41.834	8	Eu
Gm02	42888536	42899434	10.899	3	Eu
Gm02	42914523	43043202	128.68	22	Eu
Gm02	43079430	43087303	7.874	2	Eu
Gm02	43094876	43200651	105.776	16	Eu
Gm02	43224116	43790810	566.695	50	Eu
Gm02	43798597	43806217	7.621	2	Eu
Gm02	43880360	43996677	116.318	15	Eu
Gm02	44004557	44032520	27.964	10	Eu
Gm02	44036058	44170645	134.588	19	Eu
Gm02	44172180	44192446	20.267	6	Eu
Gm02	44212882	44256235	43.354	5	Eu
Gm02	44285165	44378599	93.435	6	Eu
Gm02	44460357	44482017	21.661	5	Eu
Gm02	44492037	44522991	30.955	10	Eu
Gm02	44619275	44621735	2.461	4	Eu
Gm02	44771511	44778963	7.453	2	Eu
Gm02	44863895	44874332	10.438	4	Eu
Gm02	44949811	45061585	111.775	4	Eu
Gm02	45087056	45088385	1.33	2	Eu
Gm02	45176434	45289939	113.506	7	Eu
Gm02	45366539	45369958	3.42	2	Eu
Gm02	45445720	45509202	63.483	4	Eu
Gm02	45517179	45553146	35.968	4	Eu
Gm02	45564632	45748416	183.785	12	Eu
Gm02	45753701	45828022	74.322	6	Eu
Gm02	46004900	46093318	88.419	7	Eu
Gm02	46107202	46115178	7.977	3	Eu
Gm02	46147295	46182400	35.106	8	Eu
Gm02	46442064	46510110	68.047	6	Eu
Gm02	46851477	46859660	8.184	3	Eu
Gm02	46863207	47051470	188.264	14	Eu
Gm02	47259012	47268207	9.196	3	Eu
Gm02	47302810	47310984	8.175	2	Eu
Gm02	47338829	47382380	43.552	7	Eu
Gm02	47420550	47427173	6.624	2	Eu
Gm02	47434930	47462924	27.995	5	Eu
Gm02	47525034	47634245	109.212	13	Eu
Gm02	47639315	47640670	1.356	2	Eu
Gm02	47790307	47802231	11.925	3	Eu
Gm02	47853091	47853972	0.882	2	Eu
Gm02	47872223	47875179	2.957	3	Eu
Gm02	47990812	47991459	0.648	2	Eu
Gm02	48177127	48214516	37.39	4	Eu
Gm02	48238729	48248895	10.167	2	Eu
Gm02	48343116	48388821	45.706	5	Eu
Gm02	48583877	48688830	104.954	6	Eu
Gm02	48702118	48709342	7.225	4	Eu
Gm02	48821067	48829975	8.909	2	Eu
Gm02	48858632	48868111	9.48	3	Eu
Gm02	48874048	48933988	59.941	10	Eu
Gm02	49117155	49129241	12.087	3	Eu
Gm02	49507938	49540156	32.219	5	Eu
Gm02	49608307	49616128	7.822	2	Eu
Gm02	49663193	49666043	2.851	2	Eu
Gm02	49679631	49751456	71.826	5	Eu
Gm02	49776196	49776721	0.526	2	Eu
Gm02	49973559	49986718	13.16	2	Eu
Gm02	50148414	50196984	48.571	9	Eu
Gm02	50205666	50242983	37.318	4	Eu
Gm02	50260565	50300739	40.175	6	Eu
Gm02	50315317	50355345	40.029	8	Eu
Gm02	50357375	50358347	0.973	2	Eu
Gm02	50367315	50498878	131.564	18	Eu
Gm02	50529112	50651325	122.214	11	Eu
Gm02	50655440	50725545	70.106	6	Eu
Gm02	50782240	50887571	105.332	8	Eu
Gm02	50934807	50936574	1.768	2	Eu
Gm02	50954430	51020585	66.156	8	Eu
Gm02	51022259	51025014	2.756	3	Eu
Gm02	51050243	51100584	50.342	5	Eu
Gm02	51101867	51314777	212.911	17	Eu
Gm02	51403448	51411364	7.917	2	Eu
Gm02	51413490	51468690	55.201	9	Eu
Gm02	51483131	51647198	164.068	27	Eu
Gm03	18316	173090	154.775	17	Eu
Gm03	204813	241447	36.635	8	Eu
Gm03	244101	306675	62.575	6	Eu
Gm03	308821	317062	8.242	2	Eu
Gm03	321233	331423	10.191	4	Eu
Gm03	386789	410478	23.69	3	Eu
Gm03	567698	572042	4.345	3	Eu
Gm03	742811	750178	7.368	2	Eu
Gm03	813761	829023	15.263	2	Eu
Gm03	838582	841543	2.962	2	Eu
Gm03	947300	966683	19.384	3	Eu
Gm03	1069751	1077329	7.579	2	Eu
Gm03	1079751	1258324	178.574	11	Eu
Gm03	1279740	1332011	52.272	4	Eu
Gm03	1336396	1339972	3.577	3	Eu
Gm03	1437335	1441844	4.51	2	Eu
Gm03	1583754	1597206	13.453	3	Eu
Gm03	1671384	1680343	8.96	2	Eu
Gm03	1695040	1701612	6.573	2	Eu
Gm03	1727275	1735129	7.855	3	Eu
Gm03	1748211	1776411	28.201	7	Eu
Gm03	1840916	1860239	19.324	5	Eu
Gm03	1893888	1895029	1.142	2	Eu
Gm03	1922866	1930938	8.073	3	Eu
Gm03	1987126	1995295	8.17	3	Eu
Gm03	2068235	2081968	13.734	2	Eu
Gm03	2150461	2151432	0.972	2	Eu
Gm03	2176687	2183097	6.411	2	Eu
Gm03	2192852	2210985	18.134	4	Eu
Gm03	2217795	2224975	7.181	3	Eu
Gm03	2288799	2302831	14.033	2	Eu
Gm03	2313092	2325299	12.208	2	Eu
Gm03	2330093	2375900	45.808	5	Eu
Gm03	2378716	2394427	15.712	3	Eu
Gm03	2453317	2465465	12.149	4	Eu
Gm03	2483904	2493294	9.391	5	Eu
Gm03	2506219	2840490	334.272	11	Eu
Gm03	2918336	2932028	13.693	2	Eu
Gm03	2969081	2970202	1.122	2	Eu
Gm03	2985316	2990719	5.404	3	Eu
Gm03	2994906	3025528	30.623	6	Eu
Gm03	3124694	3143889	19.196	2	Eu
Gm03	3164784	3167177	2.394	2	Eu
Gm03	3209058	3225968	16.911	2	Eu
Gm03	3319895	3334303	14.409	3	Eu
Gm03	3365988	3432587	66.6	6	Eu
Gm03	3488815	3499047	10.233	3	Eu
Gm03	3548162	3552315	4.154	2	Eu
Gm03	3556378	3562176	5.799	2	Eu
Gm03	3596767	3618454	21.688	3	Eu
Gm03	3667594	3675537	7.944	3	Eu
Gm03	3745477	3828735	83.259	5	Eu
Gm03	3832409	3851568	19.16	7	Eu
Gm03	3889598	3907697	18.1	2	Eu
Gm03	3934902	3936105	1.204	2	Eu
Gm03	4455983	4468196	12.214	3	Eu
Gm03	4480434	4482448	2.015	2	Eu
Gm03	4529705	4530659	0.955	2	Eu
Gm03	4567214	4578272	11.059	3	Eu
Gm03	4643439	4653362	9.924	2	Eu
Gm03	4665923	4681074	15.152	2	Eu
Gm03	4816527	4817738	1.212	2	Eu
Gm03	4821307	4901669	80.363	13	Eu
Gm03	4929896	4948496	18.601	2	Eu
Gm03	4958610	4979737	21.128	3	Eu
Gm03	5027159	5037059	9.901	2	Eu
Gm03	5076764	5087582	10.819	2	Eu
Gm03	5104665	5106459	1.795	2	Eu
Gm03	5118500	5129175	10.676	3	Eu
Gm03	5154208	5157899	3.692	3	Eu
Gm03	5165511	5182338	16.828	3	Eu
Gm03	5297117	5309304	12.188	2	Eu
Gm03	5313128	5317084	3.957	2	Eu
Gm03	5347710	5352140	4.431	2	Eu
Gm03	5362506	5366122	3.617	2	Eu
Gm03	5408664	5445704	37.041	6	Eu
Gm03	5451606	5455217	3.612	2	Eu
Gm03	5465290	5484214	18.925	2	Eu
Gm03	5502496	5508267	5.772	2	Eu
Gm03	5510534	5511770	1.237	2	Eu
Gm03	5523870	5526564	2.695	2	Eu
Gm03	5592852	5611215	18.364	2	Eu
Gm03	5713480	5723500	10.021	2	Eu
Gm03	7072454	7856828	784.375	4	Het
Gm03	9789580	10333679	544.1	8	Het
Gm03	10595196	11013523	418.328	8	Het
Gm03	11146990	12099322	952.333	4	Het
Gm03	12163115	13143107	979.993	4	Het
Gm03	14228358	14840739	612.382	6	Het
Gm03	15447319	16048032	600.714	7	Het
Gm03	16281390	16520228	238.839	5	Het
Gm03	16612828	17567201	954.374	7	Het
Gm03	18254831	18440006	185.176	4	Het
Gm03	19519942	20027699	507.758	6	Het
Gm03	21003884	21389058	385.175	6	Het
Gm03	21997662	22189671	192.01	4	Het
Gm03	22295981	23273874	977.894	16	Het
Gm03	24303122	25027199	724.078	8	Het
Gm03	25456503	26433786	977.284	6	Het
Gm03	26737781	27642247	904.467	6	Het
Gm03	29952496	30439458	486.963	5	Het
Gm03	30529089	30712988	183.9	5	Het
Gm03	30868495	31474611	606.117	6	Het
Gm03	31936323	32759835	823.513	10	Het
Gm03	34867952	35122599	254.648	9	Het
Gm03	35143748	35151318	7.571	3	Eu
Gm03	35174699	35239595	64.897	6	Eu
Gm03	35318420	35386732	68.313	10	Eu
Gm03	35459640	35465638	5.999	3	Eu
Gm03	35543437	35556758	13.322	2	Eu
Gm03	35564856	35583400	18.545	2	Eu
Gm03	35710735	35733404	22.67	4	Eu
Gm03	35788314	35797299	8.986	3	Eu
Gm03	35896077	35913889	17.813	2	Eu
Gm03	35939809	35944435	4.627	2	Eu
Gm03	35968599	35984060	15.462	2	Eu
Gm03	35992966	35996039	3.074	2	Eu
Gm03	36028332	36094330	65.999	5	Eu
Gm03	36109734	36111069	1.336	2	Eu
Gm03	36141414	36265203	123.79	11	Eu
Gm03	36266364	36267507	1.144	2	Eu
Gm03	36305753	36386316	80.564	8	Eu
Gm03	36389231	36396038	6.808	2	Eu
Gm03	36421719	36438792	17.074	5	Eu
Gm03	36451508	36521690	70.183	6	Eu
Gm03	36553944	36557356	3.413	2	Eu
Gm03	36567453	36569286	1.834	2	Eu
Gm03	36609229	36634361	25.133	3	Eu
Gm03	36672647	36725245	52.599	4	Eu
Gm03	36728366	36732797	4.432	2	Eu
Gm03	36797063	36816006	18.944	3	Eu
Gm03	36863476	36907143	43.668	5	Eu
Gm03	36979500	37079679	100.18	12	Eu
Gm03	37080719	37212430	131.712	9	Eu
Gm03	37229944	37245981	16.038	2	Eu
Gm03	37257127	37309963	52.837	4	Eu
Gm03	37376203	37397609	21.407	4	Eu
Gm03	37432542	37439978	7.437	2	Eu
Gm03	37475309	37488779	13.471	3	Eu
Gm03	37523791	37534583	10.793	2	Eu
Gm03	37550615	37599895	49.281	4	Eu
Gm03	37696257	37733502	37.246	5	Eu
Gm03	37766549	37808659	42.111	10	Eu
Gm03	37819433	37828355	8.923	3	Eu
Gm03	37858728	37887818	29.091	4	Eu
Gm03	37965016	37966268	1.253	2	Eu
Gm03	37999078	37999993	0.916	2	Eu
Gm03	38060736	38070299	9.564	4	Eu
Gm03	38083641	38121627	37.987	5	Eu
Gm03	38140978	38155748	14.771	3	Eu
Gm03	38162517	38226270	63.754	6	Eu
Gm03	38233706	38244979	11.274	2	Eu
Gm03	38324960	38328776	3.817	2	Eu
Gm03	38359850	38367581	7.732	2	Eu
Gm03	38395005	38397421	2.417	2	Eu
Gm03	38415618	38429389	13.772	2	Eu
Gm03	38526701	38531750	5.05	2	Eu
Gm03	38689365	38751677	62.313	5	Eu
Gm03	38821800	38829821	8.022	2	Eu
Gm03	38931849	38937904	6.056	2	Eu
Gm03	39350119	39388349	38.231	7	Eu
Gm03	39478842	39484897	6.056	2	Eu
Gm03	39545731	39574966	29.236	7	Eu
Gm03	39690419	39692672	2.254	2	Eu
Gm03	39717853	39737276	19.424	3	Eu
Gm03	39843152	39849317	6.166	2	Eu
Gm03	39868800	39880187	11.388	2	Eu
Gm03	39912307	40115297	202.991	14	Eu
Gm03	40135333	40140138	4.806	2	Eu
Gm03	40153205	40154304	1.1	2	Eu
Gm03	40204929	40211495	6.567	3	Eu
Gm03	40278033	40294215	16.183	3	Eu
Gm03	40338615	40385228	46.614	7	Eu
Gm03	40404452	40409861	5.41	2	Eu
Gm03	40417269	40421296	4.028	2	Eu
Gm03	40452899	40516071	63.173	5	Eu
Gm03	40546463	40600088	53.626	9	Eu
Gm03	40602759	40677040	74.282	9	Eu
Gm03	40678154	40700660	22.507	3	Eu
Gm03	40766576	40848575	82	6	Eu
Gm03	40874888	40879612	4.725	2	Eu
Gm03	40881828	40889026	7.199	4	Eu
Gm03	40895159	40904542	9.384	4	Eu
Gm03	40924557	40950687	26.131	6	Eu
Gm03	40954945	40997865	42.921	7	Eu
Gm03	41006026	41031623	25.598	6	Eu
Gm03	41054494	41068367	13.874	3	Eu
Gm03	41077136	41090179	13.044	2	Eu
Gm03	41139496	41182426	42.931	4	Eu
Gm03	41184564	41230797	46.234	9	Eu
Gm03	41231855	41315471	83.617	8	Eu
Gm03	41369485	41419680	50.196	4	Eu
Gm03	41429259	41438488	9.23	4	Eu
Gm03	41443410	41522796	79.387	6	Eu
Gm03	41611848	41732140	120.293	5	Eu
Gm03	42073780	42179147	105.368	4	Eu
Gm03	42196667	42231437	34.771	6	Eu
Gm03	42307146	42316222	9.077	3	Eu
Gm03	42901691	42909737	8.047	2	Eu
Gm03	42941304	42974364	33.061	5	Eu
Gm03	42982387	42987346	4.96	2	Eu
Gm03	42996791	43015915	19.125	2	Eu
Gm03	43238306	43242012	3.707	2	Eu
Gm03	43319369	43355787	36.419	5	Eu
Gm03	43420495	43525455	104.961	15	Eu
Gm03	43547026	43551408	4.383	2	Eu
Gm03	43599557	43600680	1.124	2	Eu
Gm03	43703079	43808836	105.758	6	Eu
Gm03	43819565	43838447	18.883	6	Eu
Gm03	43992877	44043437	50.561	5	Eu
Gm03	44118764	44151228	32.465	4	Eu
Gm03	44171693	44174676	2.984	2	Eu
Gm03	44265154	44390227	125.074	5	Eu
Gm03	44455547	44510110	54.564	6	Eu
Gm03	44520937	44583239	62.303	4	Eu
Gm03	44642496	44731171	88.676	7	Eu
Gm03	44834109	44898995	64.887	8	Eu
Gm03	44911828	45159891	248.064	24	Eu
Gm03	45192974	45217524	24.551	5	Eu
Gm03	45234427	45248090	13.664	2	Eu
Gm03	45256362	45416367	160.006	12	Eu
Gm03	45488992	45517466	28.475	3	Eu
Gm03	45803929	45810070	6.142	2	Eu
Gm03	45932590	45994991	62.402	6	Eu
Gm03	46054029	46080875	26.847	7	Eu
Gm03	46096566	46183018	86.453	9	Eu
Gm03	46192790	46201811	9.022	3	Eu
Gm03	46213394	46299785	86.392	13	Eu
Gm03	46314820	46344459	29.64	5	Eu
Gm03	46375038	46424033	48.996	7	Eu
Gm03	46432060	46508111	76.052	7	Eu
Gm03	46542618	46590828	48.211	5	Eu
Gm03	46612389	46615380	2.992	2	Eu
Gm03	46635135	46985320	350.186	13	Eu
Gm03	47024532	47093957	69.426	8	Eu
Gm03	47119923	47127341	7.419	2	Eu
Gm03	47128158	47136179	8.022	2	Eu
Gm03	47152661	47161489	8.829	2	Eu
Gm03	47197871	47205014	7.144	2	Eu
Gm03	47208344	47229844	21.501	4	Eu
Gm03	47244893	47254903	10.011	3	Eu
Gm03	47265213	47355381	90.169	6	Eu
Gm03	47440662	47454564	13.903	2	Eu
Gm03	47463719	47465901	2.183	2	Eu
Gm03	47497768	47500240	2.473	2	Eu
Gm03	47587325	47591923	4.599	2	Eu
Gm03	47702654	47713742	11.089	2	Eu
Gm04	10805	67865	57.061	5	Eu
Gm04	165313	169864	4.552	2	Eu
Gm04	334190	363676	29.487	3	Eu
Gm04	430494	462879	32.386	5	Eu
Gm04	469345	536824	67.48	4	Eu
Gm04	964003	1001578	37.576	5	Eu
Gm04	1026874	1046102	19.229	2	Eu
Gm04	1084902	1126451	41.55	7	Eu
Gm04	1407302	1422098	14.797	2	Eu
Gm04	1499424	1506819	7.396	2	Eu
Gm04	1778735	1786874	8.14	2	Eu
Gm04	1860438	1872118	11.681	2	Eu
Gm04	2045637	2050935	5.299	2	Eu
Gm04	2052748	2069791	17.044	4	Eu
Gm04	2080470	2105482	25.013	3	Eu
Gm04	2125097	2152373	27.277	3	Eu
Gm04	2187188	2284140	96.953	13	Eu
Gm04	2318913	2377113	58.201	5	Eu
Gm04	2422257	2591287	169.031	11	Eu
Gm04	2632511	2647282	14.772	2	Eu
Gm04	2681971	2843415	161.445	8	Eu
Gm04	2876639	2901760	25.122	4	Eu
Gm04	2951242	2968281	17.04	2	Eu
Gm04	3138411	3139320	0.91	2	Eu
Gm04	3250504	3288212	37.709	4	Eu
Gm04	3291915	3293002	1.088	2	Eu
Gm04	3298190	3361044	62.855	5	Eu
Gm04	3368832	3377180	8.349	3	Eu
Gm04	3380391	3401641	21.251	3	Eu
Gm04	3669027	3691111	22.085	6	Eu
Gm04	3753757	3758818	5.062	2	Eu
Gm04	3845754	4011757	166.004	8	Eu
Gm04	4043580	4056774	13.195	3	Eu
Gm04	4137268	4145303	8.036	2	Eu
Gm04	4155463	4157610	2.148	2	Eu
Gm04	4170901	4190251	19.351	2	Eu
Gm04	4497001	4505906	8.906	3	Eu
Gm04	4599981	4733662	133.682	9	Eu
Gm04	5034406	5050871	16.466	2	Eu
Gm04	5053814	5062304	8.491	3	Eu
Gm04	5172181	5175822	3.642	2	Eu
Gm04	5209512	5218686	9.175	2	Eu
Gm04	5272584	5282581	9.998	3	Eu
Gm04	5467682	5468572	0.891	2	Eu
Gm04	5488680	5492213	3.534	2	Eu
Gm04	5597899	5626175	28.277	3	Eu
Gm04	5750694	5752587	1.894	2	Eu
Gm04	5950275	5968122	17.848	2	Eu
Gm04	6003787	6029875	26.089	5	Eu
Gm04	6064896	6077000	12.105	3	Eu
Gm04	6168413	6171720	3.308	2	Eu
Gm04	6189653	6199997	10.345	2	Eu
Gm04	6223324	6247970	24.647	3	Eu
Gm04	6306040	6319752	13.713	2	Eu
Gm04	6643461	6653763	10.303	3	Eu
Gm04	6683112	6793324	110.213	6	Eu
Gm04	6888253	6890497	2.245	2	Eu
Gm04	6904567	6978205	73.639	11	Eu
Gm04	6979721	6983329	3.609	2	Eu
Gm04	6985084	7005455	20.372	4	Eu
Gm04	7023895	7052221	28.327	3	Eu
Gm04	7115824	7125170	9.347	2	Eu
Gm04	7126922	7130146	3.225	2	Eu
Gm04	7139539	7147963	8.425	2	Eu
Gm04	7170271	7193062	22.792	3	Eu
Gm04	7222462	7417813	195.352	11	Eu
Gm04	7436164	7445291	9.128	2	Eu
Gm04	7492193	7534799	42.607	8	Eu
Gm04	7561208	7573786	12.579	2	Eu
Gm04	7614153	7627278	13.126	5	Eu
Gm04	7654380	7672403	18.024	2	Eu
Gm04	7756232	7779401	23.17	5	Eu
Gm04	7795928	7801785	5.858	2	Eu
Gm04	7887555	7930408	42.854	5	Eu
Gm04	8004029	8023658	19.63	6	Eu
Gm04	8049664	8065917	16.254	5	Eu
Gm04	8126739	8170422	43.684	5	Eu
Gm04	8200066	8217016	16.951	5	Eu
Gm04	8241369	8245896	4.528	3	Eu
Gm04	8247949	8287207	39.259	6	Eu
Gm04	8300600	8317828	17.229	4	Eu
Gm04	8332696	8337169	4.474	2	Eu
Gm04	8366680	8393086	26.407	4	Eu
Gm04	8437316	8444616	7.301	2	Eu
Gm04	8453673	8457367	3.695	2	Eu
Gm04	8477654	8550900	73.247	21	Eu
Gm04	8555958	8701289	145.332	29	Eu
Gm04	8702015	8723368	21.354	5	Eu
Gm04	8731587	8732946	1.36	2	Eu
Gm04	8741129	8741926	0.798	2	Eu
Gm04	8760004	8779412	19.409	2	Eu
Gm04	8789948	8810653	20.706	6	Eu
Gm04	8813981	8819650	5.67	2	Eu
Gm04	8857869	8899025	41.157	7	Eu
Gm04	8941528	8955716	14.189	2	Eu
Gm04	8957940	8970277	12.338	6	Eu
Gm04	8985608	9019301	33.694	4	Eu
Gm04	9028298	9031558	3.261	2	Eu
Gm04	9060389	9083016	22.628	7	Eu
Gm04	9085040	9090421	5.382	2	Eu
Gm04	9099671	9112039	12.369	3	Eu
Gm04	9161234	9163863	2.63	2	Eu
Gm04	9188045	9192531	4.487	2	Eu
Gm04	9217819	9273395	55.577	5	Eu
Gm04	9276124	9340897	64.774	10	Eu
Gm04	9363697	9442969	79.273	8	Eu
Gm04	9464579	9466048	1.47	2	Eu
Gm04	9471349	9476851	5.503	4	Eu
Gm04	9508160	9511650	3.491	2	Eu
Gm04	9548617	9553531	4.915	2	Eu
Gm04	9557916	9592309	34.394	5	Eu
Gm04	9617727	9713316	95.59	10	Eu
Gm04	9772018	9789418	17.401	2	Eu
Gm04	10117285	11077201	959.917	8	Het
Gm04	11105639	11250773	145.135	4	Het
Gm04	11531293	11936288	404.996	8	Het
Gm04	12029025	12216645	187.621	5	Het
Gm04	12283176	12792344	509.169	7	Het
Gm04	13022455	13230353	207.899	5	Het
Gm04	13284121	14213918	929.798	18	Het
Gm04	14290716	14549891	259.176	8	Het
Gm04	14875045	14961170	86.126	4	Het
Gm04	15048603	15306930	258.328	5	Het
Gm04	15529152	16277046	747.895	13	Het
Gm04	16392571	16786295	393.725	8	Het
Gm04	16999532	17898943	899.412	21	Het
Gm04	18000454	18574846	574.393	9	Het
Gm04	18804701	19014193	209.493	5	Het
Gm04	19107515	19667742	560.228	8	Het
Gm04	19752129	20729591	977.463	8	Het
Gm04	20921247	21921238	999.992	7	Het
Gm04	22167552	22488906	321.355	4	Het
Gm04	22830013	23815947	985.935	10	Het
Gm04	23968701	24959770	991.07	11	Het
Gm04	25121810	26119576	997.767	9	Het
Gm04	26558203	27551524	993.322	9	Het
Gm04	27610714	27781275	170.562	4	Het
Gm04	27859972	28062086	202.115	4	Het
Gm04	28121297	29090719	969.423	11	Het
Gm04	29745903	30739677	993.775	12	Het
Gm04	30800512	31314192	513.681	7	Het
Gm04	31436577	32430344	993.768	15	Het
Gm04	32800373	33749217	948.845	13	Het
Gm04	34862415	35402336	539.922	7	Het
Gm04	35532827	36529082	996.256	11	Het
Gm04	36559415	36749962	190.548	4	Het
Gm04	37316318	37645341	329.024	9	Het
Gm04	37710064	37867591	157.528	4	Het
Gm04	38306372	38465490	159.119	4	Het
Gm04	39001105	39223704	222.6	6	Het
Gm04	39471583	40245088	773.506	13	Het
Gm04	40331816	40374565	42.75	6	Eu
Gm04	40379901	40392587	12.687	2	Eu
Gm04	40491114	40543503	52.39	4	Eu
Gm04	40545788	40658796	113.009	12	Eu
Gm04	40663927	40739540	75.614	6	Eu
Gm04	40888732	40898844	10.113	2	Eu
Gm04	40976985	41014079	37.095	5	Eu
Gm04	41212934	41283800	70.867	10	Eu
Gm04	41328216	41341092	12.877	2	Eu
Gm04	41532298	41537794	5.497	2	Eu
Gm04	41553696	42153936	600.241	53	Eu
Gm04	42156203	42212704	56.502	10	Eu
Gm04	42215069	42218954	3.886	2	Eu
Gm04	42225890	42275504	49.615	5	Eu
Gm04	42280188	42290567	10.38	2	Eu
Gm04	42753473	42757194	3.722	3	Eu
Gm04	42791016	42826448	35.433	5	Eu
Gm04	42843069	42858207	15.139	6	Eu
Gm04	42865261	42867161	1.901	2	Eu
Gm04	42868372	42916872	48.501	4	Eu
Gm04	42935780	42947392	11.613	3	Eu
Gm04	42959842	42973695	13.854	2	Eu
Gm04	42994918	43000790	5.873	2	Eu
Gm04	43015118	43021413	6.296	5	Eu
Gm04	43044009	43045912	1.904	2	Eu
Gm04	43059665	43116317	56.653	8	Eu
Gm04	43151022	43168554	17.533	3	Eu
Gm04	43233642	43270390	36.749	6	Eu
Gm04	43373987	43390997	17.011	2	Eu
Gm04	43566801	43596770	29.97	4	Eu
Gm04	43653965	43658727	4.763	2	Eu
Gm04	43684652	43697579	12.928	2	Eu
Gm04	43775595	43778667	3.073	4	Eu
Gm04	43820980	43846399	25.42	5	Eu
Gm04	43885291	43902736	17.446	6	Eu
Gm04	43910571	43914865	4.295	2	Eu
Gm04	43916265	43931484	15.22	2	Eu
Gm04	43966863	43990235	23.373	4	Eu
Gm04	44114492	44115983	1.492	2	Eu
Gm04	44137242	44170480	33.239	4	Eu
Gm04	44178127	44180597	2.471	2	Eu
Gm04	44242945	44250459	7.515	3	Eu
Gm04	44290827	44298601	7.775	4	Eu
Gm04	44306173	44306900	0.728	2	Eu
Gm04	44332905	44337597	4.693	3	Eu
Gm04	44357112	44383936	26.825	3	Eu
Gm04	44513862	44518121	4.26	2	Eu
Gm04	44751336	44765666	14.331	3	Eu
Gm04	44873112	44880601	7.49	2	Eu
Gm04	44914084	44924553	10.47	2	Eu
Gm04	45012958	45026860	13.903	2	Eu
Gm04	45058382	45082892	24.511	3	Eu
Gm04	45087369	45110392	23.024	3	Eu
Gm04	45147931	45197083	49.153	6	Eu
Gm04	45198787	45203599	4.813	2	Eu
Gm04	45208892	45247049	38.158	5	Eu
Gm04	45259620	45273010	13.391	2	Eu
Gm04	45295638	45327708	32.071	6	Eu
Gm04	45342116	45345420	3.305	2	Eu
Gm04	45359007	45374300	15.294	2	Eu
Gm04	45378453	45387146	8.694	3	Eu
Gm04	45514250	45517895	3.646	2	Eu
Gm04	45773963	45798566	24.604	3	Eu
Gm04	45969821	45971650	1.83	2	Eu
Gm04	45999196	46000185	0.99	2	Eu
Gm04	46049853	46062587	12.735	2	Eu
Gm04	46081378	46086046	4.669	3	Eu
Gm04	46117259	46119059	1.801	2	Eu
Gm04	46275840	46280438	4.599	2	Eu
Gm04	46284257	46290117	5.861	2	Eu
Gm04	46295631	46320127	24.497	3	Eu
Gm04	46357649	46360783	3.135	2	Eu
Gm04	46368837	46428018	59.182	11	Eu
Gm04	46451658	46467312	15.655	2	Eu
Gm04	46478825	46498562	19.738	2	Eu
Gm04	46500953	46517129	16.177	2	Eu
Gm04	46550218	46568780	18.563	2	Eu
Gm04	46572194	46578311	6.118	2	Eu
Gm04	46601718	46750415	148.698	24	Eu
Gm04	46764147	46774083	9.937	3	Eu
Gm04	46782189	46795922	13.734	2	Eu
Gm04	46813146	46871388	58.243	9	Eu
Gm04	46940182	46962997	22.816	4	Eu
Gm04	46966383	47038734	72.352	5	Eu
Gm04	47099634	47164375	64.742	8	Eu
Gm04	47252608	47274595	21.988	3	Eu
Gm04	47313368	47336623	23.256	4	Eu
Gm04	47344338	47372289	27.952	7	Eu
Gm04	47412879	47428034	15.156	3	Eu
Gm04	47532588	47540792	8.205	2	Eu
Gm04	47642228	47649789	7.562	2	Eu
Gm04	47675549	47679944	4.396	2	Eu
Gm04	47699898	47815130	115.233	8	Eu
Gm04	47957714	47963952	6.239	2	Eu
Gm04	47968323	48084261	115.939	10	Eu
Gm04	48092000	48098468	6.469	3	Eu
Gm04	48107635	48133004	25.37	3	Eu
Gm04	48140577	48149373	8.797	2	Eu
Gm04	48181522	48184191	2.67	2	Eu
Gm04	48212374	48329448	117.075	8	Eu
Gm04	48373716	48449076	75.361	11	Eu
Gm04	48593967	48605996	12.03	3	Eu
Gm04	48657781	48670188	12.408	2	Eu
Gm04	48674318	48689318	15.001	2	Eu
Gm04	48720560	48726831	6.272	2	Eu
Gm04	48777740	48782140	4.401	2	Eu
Gm04	48812166	48819142	6.977	2	Eu
Gm04	48824937	48876985	52.049	8	Eu
Gm04	48947393	48959148	11.756	2	Eu
Gm04	48977363	48993297	15.935	2	Eu
Gm04	49011776	49180833	169.058	5	Eu
Gm05	265593	285672	20.08	5	Eu
Gm05	402899	429856	26.958	3	Eu
Gm05	649267	699599	50.333	15	Eu
Gm05	749213	765761	16.549	2	Eu
Gm05	888436	896313	7.878	2	Eu
Gm05	905817	959878	54.062	7	Eu
Gm05	1000479	1054444	53.966	17	Eu
Gm05	1067197	1067682	0.486	2	Eu
Gm05	1080395	1085185	4.791	2	Eu
Gm05	1106905	1115139	8.235	2	Eu
Gm05	1137633	1156799	19.167	2	Eu
Gm05	1162409	1165518	3.11	2	Eu
Gm05	1173973	1176875	2.903	4	Eu
Gm05	1224068	1236013	11.946	6	Eu
Gm05	1244324	1318642	74.319	18	Eu
Gm05	1324331	1330541	6.211	3	Eu
Gm05	1333904	1357223	23.32	8	Eu
Gm05	1376538	1490457	113.92	20	Eu
Gm05	1500111	1500520	0.41	2	Eu
Gm05	1504329	1522606	18.278	6	Eu
Gm05	1532477	1547102	14.626	4	Eu
Gm05	1556719	1559396	2.678	2	Eu
Gm05	1563294	1565545	2.252	2	Eu
Gm05	1602402	1615174	12.773	2	Eu
Gm05	1659454	1705308	45.855	5	Eu
Gm05	1717646	1739193	21.548	5	Eu
Gm05	1743735	1744708	0.974	2	Eu
Gm05	1785881	1789177	3.297	2	Eu
Gm05	1819575	1823453	3.879	2	Eu
Gm05	1957569	1974915	17.347	4	Eu
Gm05	1979844	1984711	4.868	3	Eu
Gm05	1999631	2008838	9.208	3	Eu
Gm05	2012195	2046750	34.556	4	Eu
Gm05	2074733	2103914	29.182	6	Eu
Gm05	2350471	2351303	0.833	2	Eu
Gm05	2415950	2419175	3.226	2	Eu
Gm05	2548644	2558192	9.549	3	Eu
Gm05	2630283	2672801	42.519	5	Eu
Gm05	2674662	2679723	5.062	2	Eu
Gm05	2829838	2889929	60.092	6	Eu
Gm05	2901369	3002041	100.673	9	Eu
Gm05	3020767	3098330	77.564	5	Eu
Gm05	3125231	3153422	28.192	4	Eu
Gm05	3268626	3284858	16.233	2	Eu
Gm05	3445816	3465189	19.374	2	Eu
Gm05	3490606	3506085	15.48	4	Eu
Gm05	3507622	3606888	99.267	10	Eu
Gm05	3607077	3646868	39.792	9	Eu
Gm05	3764264	3770657	6.394	5	Eu
Gm05	3905135	4079565	174.431	7	Eu
Gm05	7498335	7499958	1.624	2	Eu
Gm05	7577195	7582047	4.853	4	Eu
Gm05	7628516	7645653	17.138	2	Eu
Gm05	7680313	7681969	1.657	2	Eu
Gm05	7799197	7801161	1.965	2	Eu
Gm05	7842055	7850061	8.007	2	Eu
Gm05	8140171	8185272	45.102	5	Eu
Gm05	8420915	8562208	141.294	10	Eu
Gm05	8597246	8670259	73.014	13	Eu
Gm05	8688492	8700248	11.757	3	Eu
Gm05	8700803	8702900	2.098	2	Eu
Gm05	8714882	8722628	7.747	3	Eu
Gm05	8800108	8804837	4.73	3	Eu
Gm05	8810126	8817375	7.25	2	Eu
Gm05	8825498	8916450	90.953	7	Eu
Gm05	8924896	8938632	13.737	3	Eu
Gm05	8956994	9066302	109.309	6	Eu
Gm05	9081936	9107146	25.211	4	Eu
Gm05	24926048	25923512	997.465	8	Het
Gm05	25934416	26685967	751.552	9	Het
Gm05	27214654	27226936	12.283	2	Het
Gm05	27365188	27384800	19.613	2	Het
Gm05	27460724	28259595	798.872	23	Het
Gm05	28310838	28580741	269.904	11	Het
Gm05	28594401	28776674	182.274	8	Het
Gm05	28829161	28880254	51.094	4	Het
Gm05	29642681	29660089	17.409	2	Het
Gm05	30663623	30702753	39.131	5	Eu
Gm05	30753835	30755914	2.08	2	Eu
Gm05	30931540	30971091	39.552	7	Eu
Gm05	30976228	31034311	58.084	7	Eu
Gm05	31048974	31049919	0.946	2	Eu
Gm05	31055328	31065216	9.889	3	Eu
Gm05	31100462	31121200	20.739	5	Eu
Gm05	31128540	31292523	163.984	17	Eu
Gm05	31298886	31300596	1.711	2	Eu
Gm05	31321516	31396744	75.229	15	Eu
Gm05	31415659	31452193	36.535	7	Eu
Gm05	31466592	31496657	30.066	5	Eu
Gm05	31506466	31509103	2.638	2	Eu
Gm05	31545761	31558393	12.633	3	Eu
Gm05	31585987	31678073	92.087	7	Eu
Gm05	31684610	31691025	6.416	2	Eu
Gm05	31692690	31693976	1.287	2	Eu
Gm05	31769952	31772995	3.044	2	Eu
Gm05	31856071	31884594	28.524	3	Eu
Gm05	32057577	32130134	72.558	4	Eu
Gm05	32580412	32656284	75.873	10	Eu
Gm05	32730716	32734184	3.469	2	Eu
Gm05	32747886	32748835	0.95	2	Eu
Gm05	32942685	32944969	2.285	4	Eu
Gm05	32961331	33023324	61.994	5	Eu
Gm05	33030620	33050904	20.285	3	Eu
Gm05	33055498	33057094	1.597	2	Eu
Gm05	33075601	33120358	44.758	6	Eu
Gm05	33171274	33176582	5.309	2	Eu
Gm05	33192509	33290398	97.89	8	Eu
Gm05	33301029	33301462	0.434	2	Eu
Gm05	33340743	33361512	20.77	6	Eu
Gm05	33384479	33576082	191.604	15	Eu
Gm05	33576968	33602228	25.261	3	Eu
Gm05	33603547	33616708	13.162	2	Eu
Gm05	33651401	33672913	21.513	5	Eu
Gm05	33680098	33690557	10.46	2	Eu
Gm05	33695764	33737561	41.798	4	Eu
Gm05	33738222	33792562	54.341	6	Eu
Gm05	33796372	33840863	44.492	13	Eu
Gm05	33843473	33865957	22.485	3	Eu
Gm05	33920336	33929183	8.848	2	Eu
Gm05	34034022	34061973	27.952	4	Eu
Gm05	34064933	34067097	2.165	2	Eu
Gm05	34081675	34115366	33.692	5	Eu
Gm05	34187461	34190449	2.989	2	Eu
Gm05	34192715	34234207	41.493	5	Eu
Gm05	34300834	34305181	4.348	2	Eu
Gm05	34406874	34421237	14.364	3	Eu
Gm05	34424276	34447245	22.97	8	Eu
Gm05	34462219	34474383	12.165	2	Eu
Gm05	34536503	34580321	43.819	5	Eu
Gm05	34610824	34620992	10.169	3	Eu
Gm05	34664877	34692879	28.003	5	Eu
Gm05	34699287	34710049	10.763	2	Eu
Gm05	34765648	34770340	4.693	4	Eu
Gm05	34776078	34798870	22.793	3	Eu
Gm05	34801979	34816084	14.106	2	Eu
Gm05	34830575	34833563	2.989	2	Eu
Gm05	34849430	34886595	37.166	5	Eu
Gm05	34887900	34910523	22.624	3	Eu
Gm05	35196492	35207696	11.205	2	Eu
Gm05	35237092	35238601	1.51	2	Eu
Gm05	35262325	35268492	6.168	2	Eu
Gm05	35343626	35373826	30.201	8	Eu
Gm05	35450915	35457247	6.333	2	Eu
Gm05	35508790	35613559	104.77	9	Eu
Gm05	35633746	35746141	112.396	16	Eu
Gm05	35788006	35798569	10.564	2	Eu
Gm05	35860939	35912338	51.4	8	Eu
Gm05	35971319	35983880	12.562	2	Eu
Gm05	36012553	36012952	0.4	2	Eu
Gm05	36115730	36116111	0.382	2	Eu
Gm05	36196250	36249493	53.244	4	Eu
Gm05	36386210	36387115	0.906	2	Eu
Gm05	36392336	36393767	1.432	3	Eu
Gm05	36413020	36418460	5.441	2	Eu
Gm05	36429393	36448821	19.429	2	Eu
Gm05	36465301	36571584	106.284	12	Eu
Gm05	36612211	36613405	1.195	2	Eu
Gm05	36671535	36683550	12.016	3	Eu
Gm05	36687901	36749252	61.352	5	Eu
Gm05	36762481	36780019	17.539	5	Eu
Gm05	36870613	37027716	157.104	8	Eu
Gm05	37038519	37057971	19.453	4	Eu
Gm05	37071607	37113130	41.524	10	Eu
Gm05	37156306	37247964	91.659	11	Eu
Gm05	37260149	37275817	15.669	3	Eu
Gm05	37305888	37306730	0.843	2	Eu
Gm05	37322602	37469959	147.358	18	Eu
Gm05	37480785	37592814	112.03	15	Eu
Gm05	37595914	37624066	28.153	3	Eu
Gm05	37630047	37699044	68.998	7	Eu
Gm05	37717687	37781995	64.309	10	Eu
Gm05	37809780	37834044	24.265	3	Eu
Gm05	37839978	37841740	1.763	2	Eu
Gm05	37860143	38026354	166.212	30	Eu
Gm05	38098748	38099669	0.922	2	Eu
Gm05	38278658	38434171	155.514	4	Eu
Gm05	38437830	38453430	15.601	2	Eu
Gm05	38457343	38569452	112.11	7	Eu
Gm05	38631853	38673658	41.806	5	Eu
Gm05	38674350	38703433	29.084	3	Eu
Gm05	38707637	38972636	265	30	Eu
Gm05	38994430	39081926	87.497	14	Eu
Gm05	39082944	39083568	0.625	2	Eu
Gm05	39090197	39284506	194.31	27	Eu
Gm05	39295823	39365070	69.248	15	Eu
Gm05	39396734	39402030	5.297	2	Eu
Gm05	39415018	39585051	170.034	20	Eu
Gm05	39644347	39820726	176.38	24	Eu
Gm05	39824524	39857042	32.519	7	Eu
Gm05	39924642	39939107	14.466	2	Eu
Gm05	39994921	39995603	0.683	2	Eu
Gm05	40012512	40012787	0.276	2	Eu
Gm05	40016282	40019013	2.732	2	Eu
Gm05	40032727	40049659	16.933	6	Eu
Gm05	40143776	40147071	3.296	2	Eu
Gm05	40167548	40169104	1.557	2	Eu
Gm05	40170244	40336947	166.704	16	Eu
Gm05	40339475	40452052	112.578	16	Eu
Gm05	40471169	40517408	46.24	10	Eu
Gm05	40527827	40562712	34.886	7	Eu
Gm05	40579037	40642754	63.718	5	Eu
Gm05	40667456	40825331	157.876	24	Eu
Gm05	40832017	40919892	87.876	15	Eu
Gm05	40920211	41090333	170.123	27	Eu
Gm05	41091354	41135582	44.229	6	Eu
Gm05	41151290	41158202	6.913	2	Eu
Gm05	41170717	41175747	5.031	2	Eu
Gm05	41180294	41183326	3.033	2	Eu
Gm05	41186986	41192715	5.73	3	Eu
Gm05	41196889	41261110	64.222	13	Eu
Gm05	41263320	41265569	2.25	2	Eu
Gm05	41270650	41344316	73.667	21	Eu
Gm05	41349684	41352693	3.01	2	Eu
Gm05	41354810	41397197	42.388	12	Eu
Gm05	41401365	41405360	3.996	2	Eu
Gm05	41405700	41416920	11.221	6	Eu
Gm05	41419017	41459049	40.033	7	Eu
Gm05	41481303	41550259	68.957	6	Eu
Gm05	41551693	41593780	42.088	6	Eu
Gm05	41596070	41599513	3.444	2	Eu
Gm05	41603101	41615242	12.142	3	Eu
Gm05	41646594	41739875	93.282	6	Eu
Gm05	41740936	41908747	167.812	9	Eu
Gm05	41917577	41918473	0.897	2	Eu
Gm05	41923829	41927190	3.362	2	Eu
Gm06	27969	114783	86.815	7	Eu
Gm06	496825	597927	101.103	4	Eu
Gm06	644565	657590	13.026	2	Eu
Gm06	778138	790146	12.009	2	Eu
Gm06	824689	825788	1.1	2	Eu
Gm06	857567	883049	25.483	3	Eu
Gm06	909751	914219	4.469	2	Eu
Gm06	969495	984406	14.912	2	Eu
Gm06	1054516	1183344	128.829	5	Eu
Gm06	1197535	1242547	45.013	4	Eu
Gm06	1428270	1450297	22.028	5	Eu
Gm06	1452457	1514202	61.746	4	Eu
Gm06	1737718	1738465	0.748	2	Eu
Gm06	1767951	1773979	6.029	4	Eu
Gm06	2021079	2022950	1.872	3	Eu
Gm06	2086304	2111091	24.788	4	Eu
Gm06	2313553	2325487	11.935	2	Eu
Gm06	2454287	2524602	70.316	5	Eu
Gm06	2596995	2598344	1.35	2	Eu
Gm06	2721009	2722611	1.603	2	Eu
Gm06	2978870	2996393	17.524	5	Eu
Gm06	3113029	3131181	18.153	2	Eu
Gm06	3136871	3143746	6.876	3	Eu
Gm06	3199521	3199735	0.215	2	Eu
Gm06	3286279	3361035	74.757	4	Eu
Gm06	3365330	3369176	3.847	3	Eu
Gm06	3369856	3427139	57.284	6	Eu
Gm06	3432334	3454822	22.489	4	Eu
Gm06	3501460	3516687	15.228	2	Eu
Gm06	3580815	3584938	4.124	2	Eu
Gm06	3594475	3627446	32.972	8	Eu
Gm06	3649674	3669590	19.917	2	Eu
Gm06	4122927	4124078	1.152	2	Eu
Gm06	4302100	4391481	89.382	5	Eu
Gm06	4783982	4829339	45.358	4	Eu
Gm06	5034428	5058345	23.918	3	Eu
Gm06	5134673	5135025	0.353	2	Eu
Gm06	5178651	5196308	17.658	2	Eu
Gm06	5205952	5297183	91.232	4	Eu
Gm06	5400860	5430089	29.23	4	Eu
Gm06	5519683	5538645	18.963	5	Eu
Gm06	5625947	5635108	9.162	2	Eu
Gm06	5693138	5836295	143.158	8	Eu
Gm06	5938753	5958738	19.986	2	Eu
Gm06	6080185	6094090	13.906	2	Eu
Gm06	6367274	6399055	31.782	5	Eu
Gm06	6462131	6481895	19.765	3	Eu
Gm06	6543536	6566354	22.819	3	Eu
Gm06	6609077	6611885	2.809	4	Eu
Gm06	6778577	6797764	19.188	3	Eu
Gm06	6838468	6855659	17.192	3	Eu
Gm06	6913286	6914278	0.993	2	Eu
Gm06	6976076	6980030	3.955	3	Eu
Gm06	7003339	7076049	72.711	5	Eu
Gm06	7523395	7531746	8.352	2	Eu
Gm06	7615106	7657241	42.136	4	Eu
Gm06	7686485	7780394	93.91	11	Eu
Gm06	7822211	7891114	68.904	10	Eu
Gm06	7910548	7918219	7.672	4	Eu
Gm06	7941933	7988088	46.156	5	Eu
Gm06	8062815	8079300	16.486	2	Eu
Gm06	8359872	8365897	6.026	2	Eu
Gm06	8480682	8483050	2.369	2	Eu
Gm06	8802768	8803029	0.262	2	Eu
Gm06	8926650	8941510	14.861	2	Eu
Gm06	9081030	9083723	2.694	2	Eu
Gm06	9208327	9223003	14.677	3	Eu
Gm06	9440436	9442481	2.046	2	Eu
Gm06	9673535	9761455	87.921	9	Eu
Gm06	10231292	10258385	27.094	3	Eu
Gm06	10263943	10464340	200.398	5	Eu
Gm06	10648416	10704922	56.507	6	Eu
Gm06	10781518	10793651	12.134	2	Eu
Gm06	10829160	10835420	6.261	2	Eu
Gm06	10865112	10974626	109.515	11	Eu
Gm06	11067973	11074697	6.725	3	Eu
Gm06	11098210	11100611	2.402	2	Eu
Gm06	11288873	11350207	61.335	9	Eu
Gm06	11353539	11356310	2.772	2	Eu
Gm06	11373191	11373501	0.311	2	Eu
Gm06	11457292	11479872	22.581	3	Eu
Gm06	11630759	11700231	69.473	5	Eu
Gm06	11706166	11786346	80.181	4	Eu
Gm06	11824346	11827371	3.026	2	Eu
Gm06	11884537	11905970	21.434	5	Eu
Gm06	11913935	11917134	3.2	2	Eu
Gm06	11917606	11948808	31.203	5	Eu
Gm06	11950141	11950389	0.249	2	Eu
Gm06	11996402	12020987	24.586	3	Eu
Gm06	12263022	12268679	5.658	3	Eu
Gm06	12293371	12311134	17.764	2	Eu
Gm06	12339197	12346248	7.052	2	Eu
Gm06	12357292	12462248	104.957	11	Eu
Gm06	12463270	12468653	5.384	2	Eu
Gm06	12544455	12557649	13.195	2	Eu
Gm06	12725127	12816666	91.54	4	Eu
Gm06	12953796	12953944	0.149	2	Eu
Gm06	12957305	12957875	0.571	2	Eu
Gm06	12972995	13096909	123.915	15	Eu
Gm06	13157774	13193350	35.577	4	Eu
Gm06	13207813	13210347	2.535	3	Eu
Gm06	13222125	13237698	15.574	2	Eu
Gm06	13281286	13296559	15.274	2	Eu
Gm06	13304865	13342122	37.258	9	Eu
Gm06	13357061	13432395	75.335	9	Eu
Gm06	13459388	13472328	12.941	4	Eu
Gm06	13488716	13538701	49.986	8	Eu
Gm06	13539126	13544755	5.63	2	Eu
Gm06	13584239	13616641	32.403	5	Eu
Gm06	13621986	13625994	4.009	2	Eu
Gm06	13629122	13643516	14.395	3	Eu
Gm06	13648475	13650752	2.278	3	Eu
Gm06	13660974	13681549	20.576	5	Eu
Gm06	13726861	13737454	10.594	4	Eu
Gm06	13768528	13769448	0.921	2	Eu
Gm06	13808510	13821850	13.341	6	Eu
Gm06	13870615	13885002	14.388	3	Eu
Gm06	13899404	13913148	13.745	2	Eu
Gm06	13968385	13997918	29.534	6	Eu
Gm06	14037538	14077216	39.679	5	Eu
Gm06	14084051	14095044	10.994	4	Eu
Gm06	14105376	14139415	34.04	9	Eu
Gm06	14169166	14178411	9.246	4	Eu
Gm06	14238413	14262082	23.67	6	Eu
Gm06	14271227	14276118	4.892	3	Eu
Gm06	14296839	14306409	9.571	3	Eu
Gm06	14311032	14321988	10.957	3	Eu
Gm06	14359116	14371530	12.415	3	Eu
Gm06	14452528	14464442	11.915	2	Eu
Gm06	14490367	14511997	21.631	5	Eu
Gm06	14557877	14625476	67.6	4	Eu
Gm06	14680241	14682231	1.991	2	Eu
Gm06	14737902	14743864	5.963	2	Eu
Gm06	14853707	14889674	35.968	4	Eu
Gm06	15028551	15061853	33.303	7	Eu
Gm06	15189169	15223036	33.868	4	Eu
Gm06	15318414	15331958	13.545	2	Eu
Gm06	15376751	15377154	0.404	2	Eu
Gm06	15453344	15480393	27.05	8	Eu
Gm06	15537060	15537829	0.77	2	Eu
Gm06	15569871	15600080	30.21	4	Eu
Gm06	15638855	15640623	1.769	3	Eu
Gm06	15793016	15798909	5.894	4	Eu
Gm06	15846001	15848177	2.177	3	Eu
Gm06	15852504	15859576	7.073	2	Eu
Gm06	15859782	15861616	1.835	2	Eu
Gm06	15991165	16038473	47.309	9	Eu
Gm06	16108280	16133328	25.049	8	Eu
Gm06	16135592	16143140	7.549	4	Eu
Gm06	16178505	16197443	18.939	2	Eu
Gm06	16370034	16372276	2.243	4	Eu
Gm06	16390152	16393253	3.102	3	Eu
Gm06	16407652	16567621	159.97	44	Eu
Gm06	16629379	16634790	5.412	2	Eu
Gm06	16659218	16661171	1.954	4	Eu
Gm06	16669594	16733007	63.414	8	Eu
Gm06	16736514	16745340	8.827	13	Eu
Gm06	16790312	16791828	1.517	2	Eu
Gm06	16792980	17157267	364.288	25	Eu
Gm06	17157505	17169896	12.392	5	Eu
Gm06	17184795	17188962	4.168	3	Eu
Gm06	17194761	17230927	36.167	6	Eu
Gm06	17319227	17323202	3.976	2	Eu
Gm06	17343960	17356033	12.074	5	Eu
Gm06	17379199	17398657	19.459	4	Eu
Gm06	17399306	17421609	22.304	5	Eu
Gm06	17423011	17439782	16.772	2	Het
Gm06	17489743	17617727	127.985	4	Het
Gm06	18072886	18287848	214.963	5	Het
Gm06	18509466	18690983	181.518	4	Het
Gm06	20219894	20370075	150.182	5	Het
Gm06	20766135	20913952	147.818	5	Het
Gm06	21037721	21363243	325.523	4	Het
Gm06	21479787	21825903	346.117	6	Het
Gm06	21979337	22271239	291.903	4	Het
Gm06	22724311	23706159	981.849	12	Het
Gm06	23909752	24901535	991.784	9	Het
Gm06	24960832	25762003	801.172	7	Het
Gm06	26933523	27737690	804.168	8	Het
Gm06	29128233	30106667	978.435	5	Het
Gm06	34080655	34966793	886.139	6	Het
Gm06	34994017	35430634	436.618	6	Het
Gm06	35563586	36561765	998.18	8	Het
Gm06	36742641	36923164	180.524	4	Het
Gm06	37364558	37626470	261.913	5	Het
Gm06	37823440	38187754	364.315	5	Het
Gm06	38343256	38559531	216.276	4	Het
Gm06	38918172	39173988	255.817	4	Het
Gm06	39210184	39614398	404.215	6	Het
Gm06	39690415	40671903	981.489	11	Het
Gm06	40849730	41293467	443.738	6	Het
Gm06	41677262	42674979	997.718	10	Het
Gm06	42964401	43324763	360.363	7	Het
Gm06	44934381	45218765	284.385	4	Het
Gm06	45820550	46117516	296.967	12	Het
Gm06	46120240	46124997	4.758	2	Eu
Gm06	46173050	46186757	13.708	2	Eu
Gm06	46266460	46268461	2.002	2	Eu
Gm06	46271407	46285531	14.125	2	Eu
Gm06	46316646	46350377	33.732	10	Eu
Gm06	46354660	46358677	4.018	2	Eu
Gm06	46375359	46418484	43.126	4	Eu
Gm06	46425973	46433024	7.052	3	Eu
Gm06	46598613	46617369	18.757	2	Eu
Gm06	46645130	46651852	6.723	2	Eu
Gm06	46658776	46681622	22.847	4	Eu
Gm06	46717123	46729835	12.713	3	Eu
Gm06	46768184	46796149	27.966	3	Eu
Gm06	46816569	46818212	1.644	2	Eu
Gm06	46884495	46886658	2.164	3	Eu
Gm06	46906384	46921077	14.694	4	Eu
Gm06	46921229	46923371	2.143	2	Eu
Gm06	46979780	47053637	73.858	10	Eu
Gm06	47071212	47191346	120.135	6	Eu
Gm06	47193221	47218056	24.836	9	Eu
Gm06	47219889	47232221	12.333	3	Eu
Gm06	47236580	47247115	10.536	4	Eu
Gm06	47281088	47283151	2.064	2	Eu
Gm06	47295780	47314884	19.105	4	Eu
Gm06	47315808	47328062	12.255	2	Eu
Gm06	47330369	47338142	7.774	3	Eu
Gm06	47343805	47352548	8.744	2	Eu
Gm06	47354094	47367499	13.406	7	Eu
Gm06	47402504	47405721	3.218	2	Eu
Gm06	47413459	47468026	54.568	7	Eu
Gm06	47511131	47517011	5.881	2	Eu
Gm06	47564735	47605832	41.098	11	Eu
Gm06	47714092	47727199	13.108	3	Eu
Gm06	47742955	47764344	21.39	5	Eu
Gm06	47773603	47789229	15.627	3	Eu
Gm06	47829913	47844958	15.046	3	Eu
Gm06	47918999	47987101	68.103	7	Eu
Gm06	48037370	48037558	0.189	2	Eu
Gm06	48099102	48172379	73.278	9	Eu
Gm06	48180395	48186484	6.09	2	Eu
Gm06	48188617	48212917	24.301	4	Eu
Gm06	48252786	48259036	6.251	4	Eu
Gm06	48260089	48261084	0.996	2	Eu
Gm06	48410587	48421908	11.322	2	Eu
Gm06	48435306	48475049	39.744	5	Eu
Gm06	48478287	48481740	3.454	2	Eu
Gm06	48524322	48528885	4.564	3	Eu
Gm06	48544061	48548021	3.961	4	Eu
Gm06	48582951	48592172	9.222	2	Eu
Gm06	48608217	48608972	0.756	2	Eu
Gm06	48622010	48635068	13.059	3	Eu
Gm06	48706698	48710528	3.831	2	Eu
Gm06	48713119	48715252	2.134	2	Eu
Gm06	48739984	48740550	0.567	2	Eu
Gm06	48813094	48829470	16.377	2	Eu
Gm06	48865492	48890479	24.988	5	Eu
Gm06	48909673	48914246	4.574	2	Eu
Gm06	48917503	48937050	19.548	2	Eu
Gm06	48988513	48992462	3.95	2	Eu
Gm06	49080392	49088873	8.482	4	Eu
Gm06	49089342	49109453	20.112	6	Eu
Gm06	49111229	49112205	0.977	3	Eu
Gm06	49173987	49192049	18.063	2	Eu
Gm06	49229779	49233952	4.174	2	Eu
Gm06	49267656	49269862	2.207	3	Eu
Gm06	49339048	49418307	79.26	8	Eu
Gm06	49560631	49579919	19.289	9	Eu
Gm06	49595222	49623740	28.519	4	Eu
Gm06	49624246	49675076	50.831	4	Eu
Gm06	49722118	49737570	15.453	3	Eu
Gm06	49792083	49792596	0.514	2	Eu
Gm06	49868054	49895818	27.765	6	Eu
Gm06	49897802	49907577	9.776	3	Eu
Gm06	49907752	49915592	7.841	3	Eu
Gm06	49930461	49933404	2.944	2	Eu
Gm06	49978378	49998082	19.705	6	Eu
Gm06	50004033	50010472	6.44	2	Eu
Gm06	50232670	50236468	3.799	2	Eu
Gm06	50278247	50296444	18.198	4	Eu
Gm06	50299872	50300562	0.691	2	Eu
Gm06	50305091	50311265	6.175	2	Eu
Gm06	50338898	50355014	16.117	2	Eu
Gm06	50397370	50401247	3.878	3	Eu
Gm06	50443532	50453859	10.328	2	Eu
Gm06	50580976	50617554	36.579	5	Eu
Gm06	50625617	50641085	15.469	3	Eu
Gm07	38463	125259	86.797	10	Eu
Gm07	147881	149664	1.784	2	Eu
Gm07	151038	167446	16.409	2	Eu
Gm07	185603	193389	7.787	3	Eu
Gm07	213109	274106	60.998	5	Eu
Gm07	308906	321723	12.818	2	Eu
Gm07	506414	539170	32.757	5	Eu
Gm07	559411	562809	3.399	2	Eu
Gm07	649600	659358	9.759	2	Eu
Gm07	675190	697980	22.791	3	Eu
Gm07	724252	856859	132.608	4	Eu
Gm07	954565	980933	26.369	4	Eu
Gm07	1076879	1157466	80.588	7	Eu
Gm07	1246890	1258149	11.26	2	Eu
Gm07	1363941	1382983	19.043	3	Eu
Gm07	1421810	1441759	19.95	2	Eu
Gm07	1626681	1630335	3.655	2	Eu
Gm07	1787069	1789362	2.294	2	Eu
Gm07	1923674	2108652	184.979	9	Eu
Gm07	2199531	2203449	3.919	2	Eu
Gm07	2341725	2423837	82.113	6	Eu
Gm07	2444385	2502897	58.513	7	Eu
Gm07	2512664	2515284	2.621	2	Eu
Gm07	2592619	2635420	42.802	5	Eu
Gm07	2646409	2704982	58.574	11	Eu
Gm07	2706725	2710589	3.865	2	Eu
Gm07	2721689	2765776	44.088	10	Eu
Gm07	2772442	2912631	140.19	18	Eu
Gm07	2958652	2964974	6.323	2	Eu
Gm07	2982440	3107698	125.259	19	Eu
Gm07	3143196	3160085	16.89	4	Eu
Gm07	3168270	3254342	86.073	11	Eu
Gm07	3260248	3285114	24.867	5	Eu
Gm07	3297085	3302989	5.905	4	Eu
Gm07	3318193	3320573	2.381	2	Eu
Gm07	3344439	3381802	37.364	5	Eu
Gm07	3867676	3896319	28.644	5	Eu
Gm07	3947131	3953270	6.14	2	Eu
Gm07	3989132	3990308	1.177	2	Eu
Gm07	3992504	4086744	94.241	5	Eu
Gm07	4195182	4211337	16.156	4	Eu
Gm07	4229185	4254852	25.668	3	Eu
Gm07	4380969	4392070	11.102	2	Eu
Gm07	4487138	4510035	22.898	3	Eu
Gm07	4519807	4522120	2.314	2	Eu
Gm07	4835355	4880524	45.17	6	Eu
Gm07	4892332	4900647	8.316	2	Eu
Gm07	5031256	5042111	10.856	4	Eu
Gm07	5365215	5382683	17.469	2	Eu
Gm07	5413082	5418564	5.483	3	Eu
Gm07	5457696	5458693	0.998	2	Eu
Gm07	5480577	5481829	1.253	2	Eu
Gm07	5490895	5504994	14.1	4	Eu
Gm07	5603810	5636973	33.164	4	Eu
Gm07	5885335	5899227	13.893	2	Eu
Gm07	5900018	5902474	2.457	2	Eu
Gm07	5922572	5923776	1.205	2	Eu
Gm07	5944283	5945444	1.162	2	Eu
Gm07	5974721	6015318	40.598	4	Eu
Gm07	6108702	6124850	16.149	3	Eu
Gm07	6148649	6154255	5.607	2	Eu
Gm07	6161800	6167088	5.289	2	Eu
Gm07	6234482	6253050	18.569	2	Eu
Gm07	6267641	6282026	14.386	2	Eu
Gm07	6316637	6323738	7.102	3	Eu
Gm07	6375509	6390470	14.962	2	Eu
Gm07	6436375	6451421	15.047	5	Eu
Gm07	6491030	6491906	0.877	2	Eu
Gm07	6523718	6533452	9.735	2	Eu
Gm07	6540541	6561280	20.74	3	Eu
Gm07	6602734	6604493	1.76	2	Eu
Gm07	6692078	6716243	24.166	3	Eu
Gm07	6718859	6726514	7.656	2	Eu
Gm07	6814010	6826804	12.795	2	Eu
Gm07	6844267	6867783	23.517	3	Eu
Gm07	6892182	6896963	4.782	2	Eu
Gm07	6972378	6993655	21.278	4	Eu
Gm07	7143383	7146116	2.734	2	Eu
Gm07	7147613	7176245	28.633	5	Eu
Gm07	7207534	7220695	13.162	2	Eu
Gm07	7265494	7284474	18.981	2	Eu
Gm07	7286690	7291958	5.269	2	Eu
Gm07	7309830	7316360	6.531	3	Eu
Gm07	7369745	7389027	19.283	2	Eu
Gm07	7456209	7457290	1.082	2	Eu
Gm07	7496788	7548058	51.271	8	Eu
Gm07	7576531	7579367	2.837	3	Eu
Gm07	7597341	7612568	15.228	5	Eu
Gm07	7626695	7647721	21.027	4	Eu
Gm07	7650315	7651422	1.108	2	Eu
Gm07	7652593	7654705	2.113	3	Eu
Gm07	7665508	7666127	0.62	2	Eu
Gm07	7694920	7706264	11.345	2	Eu
Gm07	7713915	7732175	18.261	2	Eu
Gm07	7742651	7756481	13.831	2	Eu
Gm07	7785061	7787640	2.58	2	Eu
Gm07	7792888	7829489	36.602	6	Eu
Gm07	7832184	7848017	15.834	5	Eu
Gm07	7871720	7873314	1.595	2	Eu
Gm07	7887090	7913364	26.275	3	Eu
Gm07	7973404	7981773	8.37	2	Eu
Gm07	7984980	7989635	4.656	2	Eu
Gm07	7992331	8045005	52.675	8	Eu
Gm07	8073908	8086329	12.422	3	Eu
Gm07	8091653	8123743	32.091	5	Eu
Gm07	8153872	8177929	24.058	4	Eu
Gm07	8220895	8246496	25.602	3	Eu
Gm07	8256950	8267191	10.242	2	Eu
Gm07	8267726	8270118	2.393	3	Eu
Gm07	8279442	8283067	3.626	2	Eu
Gm07	8288733	8291594	2.862	2	Eu
Gm07	8295172	8300586	5.415	2	Eu
Gm07	8341526	8410531	69.006	7	Eu
Gm07	8416944	8421039	4.096	3	Eu
Gm07	8452526	8522871	70.346	10	Eu
Gm07	8524750	8535939	11.19	2	Eu
Gm07	8591371	8591950	0.58	2	Eu
Gm07	8595232	8609458	14.227	2	Eu
Gm07	8657083	8678118	21.036	3	Eu
Gm07	8711549	8722858	11.31	2	Eu
Gm07	8747552	8748742	1.191	2	Eu
Gm07	8822392	8887938	65.547	10	Eu
Gm07	8901473	8923178	21.706	5	Eu
Gm07	8928954	8946897	17.944	2	Eu
Gm07	8966079	8967078	1	2	Eu
Gm07	8996582	9006025	9.444	2	Eu
Gm07	9043624	9062993	19.37	4	Eu
Gm07	9077564	9142813	65.25	10	Eu
Gm07	9176448	9181548	5.101	3	Eu
Gm07	9259125	9305234	46.11	6	Eu
Gm07	9306819	9382414	75.596	4	Eu
Gm07	9401697	9429774	28.078	7	Eu
Gm07	9448103	9480180	32.078	7	Eu
Gm07	9512225	9515328	3.104	2	Eu
Gm07	9531815	9535678	3.864	2	Eu
Gm07	9565083	9569563	4.481	2	Eu
Gm07	9658650	9691992	33.343	5	Eu
Gm07	9765851	9769602	3.752	3	Eu
Gm07	9771696	9778273	6.578	3	Eu
Gm07	9790883	9800952	10.07	2	Eu
Gm07	9826088	10009107	183.02	12	Eu
Gm07	10035701	10039459	3.759	2	Eu
Gm07	10059503	10068282	8.78	5	Eu
Gm07	10074029	10165934	91.906	7	Eu
Gm07	10193199	10236359	43.161	7	Eu
Gm07	10399192	10408705	9.514	4	Eu
Gm07	10824330	10969809	145.48	4	Eu
Gm07	11007176	11206263	199.088	21	Eu
Gm07	11218843	11646620	427.778	5	Eu
Gm07	11696663	11712175	15.513	5	Eu
Gm07	11762657	12209674	447.018	11	Eu
Gm07	12215314	13215212	999.899	42	Eu
Gm07	13230803	14230590	999.788	98	Eu
Gm07	14268116	14684341	416.226	47	Eu
Gm07	14688097	14746436	58.34	11	Eu
Gm07	14748407	14750838	2.432	2	Eu
Gm07	14830454	14833829	3.376	2	Eu
Gm07	14837336	14920653	83.318	17	Eu
Gm07	14944792	14954039	9.248	3	Eu
Gm07	14978487	14992648	14.162	4	Eu
Gm07	15052482	15087253	34.772	9	Eu
Gm07	15088738	15151792	63.055	7	Eu
Gm07	15172709	15256648	83.94	4	Eu
Gm07	15305813	15318812	13	3	Eu
Gm07	15340513	15376396	35.884	6	Eu
Gm07	15394475	15402977	8.503	3	Eu
Gm07	15403815	15484745	80.931	11	Eu
Gm07	15494407	15527207	32.801	4	Eu
Gm07	15555997	15571775	15.779	2	Eu
Gm07	15580610	15602038	21.429	3	Eu
Gm07	15638739	15642421	3.683	2	Eu
Gm07	15654480	15667842	13.363	4	Eu
Gm07	15701475	15736416	34.942	5	Eu
Gm07	15764104	15831823	67.72	8	Eu
Gm07	15832426	15862402	29.977	3	Eu
Gm07	15870753	15871279	0.527	2	Eu
Gm07	15911124	15951021	39.898	5	Eu
Gm07	15966410	15985190	18.781	2	Eu
Gm07	16031010	16084007	52.998	9	Eu
Gm07	16098433	16129377	30.945	5	Eu
Gm07	16155436	16202152	46.717	5	Eu
Gm07	16381823	16393117	11.295	2	Eu
Gm07	16434097	16438076	3.98	2	Eu
Gm07	16469645	16475155	5.511	2	Eu
Gm07	16516614	16615822	99.209	12	Eu
Gm07	16722818	16889477	166.66	13	Eu
Gm07	16953096	17009168	56.073	7	Eu
Gm07	17153201	17160464	7.264	2	Eu
Gm07	17615932	17733521	117.59	5	Het
Gm07	18293045	18594574	301.53	5	Het
Gm07	19154944	19318620	163.677	4	Het
Gm07	19618539	20155606	537.068	13	Het
Gm07	20174448	21171241	996.794	16	Het
Gm07	21217603	22211937	994.335	8	Het
Gm07	22686796	23669984	983.189	12	Het
Gm07	24029443	24838386	808.944	8	Het
Gm07	24859220	24877077	17.858	2	Het
Gm07	24937537	25923416	985.88	13	Het
Gm07	26005837	26960074	954.238	4	Het
Gm07	27088150	27791291	703.142	11	Het
Gm07	28057567	29055759	998.193	11	Het
Gm07	29413176	30398489	985.314	10	Het
Gm07	30471642	31078100	606.459	6	Het
Gm07	31175827	32166621	990.795	6	Het
Gm07	32622237	33622237	1000	9	Het
Gm07	33643206	33829866	186.661	4	Het
Gm07	34297181	34948314	651.134	26	Het
Gm07	35396188	35402439	6.252	3	Eu
Gm07	35537437	35547398	9.962	2	Eu
Gm07	35615729	35619623	3.895	2	Eu
Gm07	35760332	35767065	6.734	2	Eu
Gm07	35876786	35917576	40.791	6	Eu
Gm07	35949205	35953531	4.327	2	Eu
Gm07	36285014	36293327	8.314	2	Eu
Gm07	36383736	36551753	168.018	10	Eu
Gm07	36605671	36652025	46.355	6	Eu
Gm07	36678744	36687397	8.654	2	Eu
Gm07	36740924	36782624	41.701	4	Eu
Gm07	36805218	36814162	8.945	2	Eu
Gm07	36838943	36843590	4.648	2	Eu
Gm07	36848705	36898121	49.417	5	Eu
Gm07	37004596	37010895	6.3	2	Eu
Gm07	37028562	37040225	11.664	4	Eu
Gm07	37096617	37123552	26.936	7	Eu
Gm07	37141494	37148510	7.017	3	Eu
Gm07	37175863	37225083	49.221	6	Eu
Gm07	37237187	37260926	23.74	6	Eu
Gm07	37266686	37267433	0.748	2	Eu
Gm07	37272144	37294226	22.083	5	Eu
Gm07	37297183	37374894	77.712	8	Eu
Gm07	37394702	37399287	4.586	3	Eu
Gm07	37400359	37495945	95.587	6	Eu
Gm07	37543006	37571801	28.796	6	Eu
Gm07	37610570	37751796	141.227	17	Eu
Gm07	37757522	37766210	8.689	3	Eu
Gm07	37780400	37811342	30.943	4	Eu
Gm07	37812356	37813170	0.815	2	Eu
Gm07	37813869	37842156	28.288	3	Eu
Gm07	37874462	37898959	24.498	5	Eu
Gm07	37905891	38092394	186.504	27	Eu
Gm07	38097568	38100488	2.921	2	Eu
Gm07	38106438	38165678	59.241	11	Eu
Gm07	38169551	38182939	13.389	3	Eu
Gm07	38218022	38245951	27.93	7	Eu
Gm07	38254017	38289026	35.01	7	Eu
Gm07	38334707	38423715	89.009	5	Eu
Gm07	38429072	38462724	33.653	6	Eu
Gm07	38516116	38552511	36.396	7	Eu
Gm07	38614938	38631457	16.52	2	Eu
Gm07	38645691	38729788	84.098	10	Eu
Gm07	38802808	38861000	58.193	4	Eu
Gm07	39160931	39232884	71.954	4	Eu
Gm07	39819949	39824003	4.055	2	Eu
Gm07	40348942	40381100	32.159	5	Eu
Gm07	40616399	40621014	4.616	2	Eu
Gm07	41294188	41406408	112.221	6	Eu
Gm07	41485288	41765135	279.848	10	Eu
Gm07	41854732	41863245	8.514	2	Eu
Gm07	42101622	42111727	10.106	3	Eu
Gm07	42275940	42283879	7.94	2	Eu
Gm07	42377015	42396378	19.364	3	Eu
Gm07	42623527	42643191	19.665	2	Eu
Gm07	42750297	42829639	79.343	4	Eu
Gm07	42851461	42851995	0.535	2	Eu
Gm07	42867486	42931751	64.266	4	Eu
Gm07	43067274	43068739	1.466	2	Eu
Gm07	43187484	43243334	55.851	4	Eu
Gm07	43581535	43594669	13.135	3	Eu
Gm07	43684362	43695225	10.864	2	Eu
Gm07	44440550	44461064	20.515	3	Eu
Gm07	44551009	44662060	111.052	8	Eu
Gm08	783746	794465	10.72	3	Eu
Gm08	1461598	1536378	74.781	8	Eu
Gm08	1550356	1550439	0.084	2	Eu
Gm08	1554149	1698289	144.141	23	Eu
Gm08	1812232	1828626	16.395	4	Eu
Gm08	1910776	1923992	13.217	2	Eu
Gm08	1966701	1979440	12.74	5	Eu
Gm08	2023995	2049705	25.711	8	Eu
Gm08	2052553	2056142	3.59	2	Eu
Gm08	2093141	2203857	110.717	18	Eu
Gm08	2296938	2372089	75.152	6	Eu
Gm08	2379390	2394647	15.258	3	Eu
Gm08	2467367	2467547	0.181	2	Eu
Gm08	2535917	2537766	1.85	2	Eu
Gm08	2547226	2568894	21.669	3	Eu
Gm08	2622664	2632229	9.566	3	Eu
Gm08	2636067	2699753	63.687	11	Eu
Gm08	2723210	2837248	114.039	8	Eu
Gm08	2845374	2869960	24.587	4	Eu
Gm08	2885488	2994849	109.362	12	Eu
Gm08	3014252	3015242	0.991	2	Eu
Gm08	3018731	3148561	129.831	12	Eu
Gm08	3149733	3338629	188.897	13	Eu
Gm08	3503200	3519477	16.278	2	Eu
Gm08	3591053	3659074	68.022	5	Eu
Gm08	3780594	3820272	39.679	4	Eu
Gm08	4800584	4959623	159.04	8	Eu
Gm08	4982359	5054940	72.582	5	Eu
Gm08	5082382	5113384	31.003	4	Eu
Gm08	5125637	5264375	138.739	4	Eu
Gm08	5278800	5408257	129.458	6	Eu
Gm08	5631721	5743412	111.692	8	Eu
Gm08	6989315	6991854	2.54	2	Eu
Gm08	7463872	7467165	3.294	2	Eu
Gm08	7511972	7648192	136.221	12	Eu
Gm08	7714968	7715105	0.138	2	Eu
Gm08	7786520	7792839	6.32	2	Eu
Gm08	7837322	7856393	19.072	3	Eu
Gm08	7876754	7889780	13.027	2	Eu
Gm08	8043785	8044566	0.782	2	Eu
Gm08	8185799	8268861	83.063	6	Eu
Gm08	8282902	8319642	36.741	4	Eu
Gm08	8378380	8396392	18.013	2	Eu
Gm08	8571573	8577294	5.722	3	Eu
Gm08	8582955	8583055	0.101	2	Eu
Gm08	8599141	8605601	6.461	2	Eu
Gm08	8823132	8836971	13.84	2	Eu
Gm08	8860183	8876384	16.202	2	Eu
Gm08	9111316	9146137	34.822	8	Eu
Gm08	9155529	9165822	10.294	2	Eu
Gm08	9196431	9252707	56.277	4	Eu
Gm08	9271761	9274855	3.095	4	Eu
Gm08	9330513	9339433	8.921	2	Eu
Gm08	9406939	9407170	0.232	2	Eu
Gm08	9484695	9489665	4.971	3	Eu
Gm08	9528526	9534560	6.035	2	Eu
Gm08	9683120	9689100	5.981	3	Eu
Gm08	9741542	9750126	8.585	2	Eu
Gm08	9885021	9901711	16.691	2	Eu
Gm08	9906095	9917151	11.057	3	Eu
Gm08	9920260	9947146	26.887	5	Eu
Gm08	9970013	9987038	17.026	2	Eu
Gm08	9997559	10073545	75.987	8	Eu
Gm08	10165966	10203865	37.9	9	Eu
Gm08	10207790	10310275	102.486	6	Eu
Gm08	10314969	10330658	15.69	4	Eu
Gm08	10397932	10480319	82.388	11	Eu
Gm08	10507567	10518775	11.209	2	Eu
Gm08	10552854	10553844	0.991	3	Eu
Gm08	10561818	10570097	8.28	3	Eu
Gm08	10600475	10604853	4.379	3	Eu
Gm08	10663704	10670190	6.487	2	Eu
Gm08	10725512	10735245	9.734	3	Eu
Gm08	10947242	10954450	7.209	2	Eu
Gm08	11073425	11152151	78.727	4	Eu
Gm08	11215154	11228137	12.984	2	Eu
Gm08	11266245	11267606	1.362	2	Eu
Gm08	11348378	11359720	11.343	3	Eu
Gm08	11385091	11471095	86.005	14	Eu
Gm08	11643406	11654371	10.966	2	Eu
Gm08	11719916	11730256	10.341	2	Eu
Gm08	11750012	11844914	94.903	10	Eu
Gm08	11908085	11914363	6.279	3	Eu
Gm08	11922354	11942297	19.944	8	Eu
Gm08	11971276	12011277	40.002	4	Eu
Gm08	12039130	12057352	18.223	3	Eu
Gm08	12188248	12189320	1.073	2	Eu
Gm08	12198971	12302382	103.412	10	Eu
Gm08	12309919	12321160	11.242	2	Eu
Gm08	12358341	12392887	34.547	5	Eu
Gm08	12398961	12402407	3.447	2	Eu
Gm08	12458945	12472279	13.335	3	Eu
Gm08	12475844	12488902	13.059	2	Eu
Gm08	13021629	13040141	18.513	2	Eu
Gm08	13288344	13357898	69.555	5	Eu
Gm08	13444545	13509852	65.308	7	Eu
Gm08	13763372	13782412	19.041	3	Eu
Gm08	13880758	13880997	0.24	2	Eu
Gm08	13965207	13975821	10.615	2	Eu
Gm08	14005956	14028508	22.553	3	Eu
Gm08	14033290	14179992	146.703	10	Eu
Gm08	14197379	14218555	21.177	4	Eu
Gm08	14223843	14265356	41.514	7	Eu
Gm08	14294897	14311616	16.72	4	Eu
Gm08	14341608	14353179	11.572	2	Eu
Gm08	14358815	14419824	61.01	5	Eu
Gm08	14431777	14435804	4.028	2	Eu
Gm08	14497484	14514573	17.09	2	Eu
Gm08	14540043	14547171	7.129	2	Eu
Gm08	14593622	14646649	53.028	5	Eu
Gm08	14688064	14706213	18.15	2	Eu
Gm08	14709181	14714540	5.36	3	Eu
Gm08	14717072	14718634	1.563	2	Eu
Gm08	14822801	14853255	30.455	9	Eu
Gm08	14986932	15131577	144.646	7	Eu
Gm08	15153503	15154841	1.339	2	Eu
Gm08	15180038	15237970	57.933	13	Eu
Gm08	15240914	15241929	1.016	2	Eu
Gm08	15383216	15394774	11.559	5	Eu
Gm08	15573572	15578947	5.376	2	Eu
Gm08	15617476	15628170	10.695	3	Eu
Gm08	15716694	15730316	13.623	3	Eu
Gm08	15770954	15774036	3.083	2	Eu
Gm08	15815188	15827944	12.757	2	Eu
Gm08	15852922	15862930	10.009	3	Eu
Gm08	15866777	15933908	67.132	8	Eu
Gm08	16165328	16209813	44.486	5	Eu
Gm08	16211517	16218222	6.706	3	Eu
Gm08	16235534	16236685	1.152	3	Eu
Gm08	16250528	16262677	12.15	3	Eu
Gm08	16263119	16292208	29.09	5	Eu
Gm08	16328265	16342500	14.236	4	Eu
Gm08	16489950	16516580	26.631	3	Eu
Gm08	16536688	16594513	57.826	11	Eu
Gm08	16622906	16631828	8.923	3	Eu
Gm08	16678721	16767732	89.012	11	Eu
Gm08	16823465	16860906	37.442	5	Eu
Gm08	16964379	16975413	11.035	2	Eu
Gm08	17019955	17021180	1.226	4	Eu
Gm08	17083288	17085556	2.269	3	Eu
Gm08	17167677	17192226	24.55	3	Eu
Gm08	17203557	17298666	95.11	6	Eu
Gm08	17302826	17307109	4.284	2	Eu
Gm08	17368143	17410231	42.089	14	Eu
Gm08	17529249	17554238	24.99	5	Eu
Gm08	17579846	17694962	115.117	4	Eu
Gm08	17703722	17718826	15.105	2	Eu
Gm08	17866089	17940715	74.627	12	Eu
Gm08	18092643	18101486	8.844	8	Eu
Gm08	18172123	18172284	0.162	2	Eu
Gm08	18177939	18192704	14.766	3	Eu
Gm08	18225805	18235010	9.206	3	Eu
Gm08	18326208	18347687	21.48	10	Eu
Gm08	18379278	18391966	12.689	3	Eu
Gm08	18392822	18518085	125.264	11	Eu
Gm08	18626336	18707057	80.722	4	Eu
Gm08	18714116	18714236	0.121	2	Eu
Gm08	18727771	18873445	145.675	13	Eu
Gm08	19117033	19182576	65.544	11	Eu
Gm08	19189540	19192964	3.425	2	Eu
Gm08	19195732	19339271	143.54	27	Eu
Gm08	19373088	19426135	53.048	13	Eu
Gm08	19432284	19560109	127.826	30	Eu
Gm08	19561102	19787046	225.945	55	Eu
Gm08	19793211	19797076	3.866	4	Eu
Gm08	19818051	19820584	2.534	2	Eu
Gm08	19824342	19839463	15.122	8	Eu
Gm08	19887196	20006305	119.11	9	Eu
Gm08	20010574	20063778	53.205	11	Eu
Gm08	20069554	20399991	330.438	47	Eu
Gm08	20536534	20726330	189.797	11	Eu
Gm08	20747712	20753392	5.681	2	Eu
Gm08	20843054	20851904	8.851	4	Eu
Gm08	20854459	21041021	186.563	5	Eu
Gm08	21133515	21237068	103.554	27	Eu
Gm08	21360786	21362406	1.621	3	Eu
Gm08	21362533	21390011	27.479	4	Eu
Gm08	21418643	21716623	297.981	20	Eu
Gm08	21807473	21907942	100.47	17	Eu
Gm08	21941973	21987465	45.493	10	Eu
Gm08	21993467	22014252	20.786	5	Eu
Gm08	22022182	22048048	25.867	4	Eu
Gm08	22094303	22314557	220.255	9	Eu
Gm08	22367566	22486454	118.889	16	Eu
Gm08	22502686	22567460	64.775	11	Eu
Gm08	22586252	22802925	216.674	19	Eu
Gm08	22958291	23206578	248.288	74	Eu
Gm08	23349715	23639196	289.482	6	Het
Gm08	23668714	24663866	995.153	6	Het
Gm08	25357788	26352825	995.038	10	Het
Gm08	26452650	26933667	481.018	8	Het
Gm08	26974558	27964020	989.463	7	Het
Gm08	28027433	28472301	444.869	4	Het
Gm08	28527628	29524227	996.6	11	Het
Gm08	29573363	29789929	216.567	5	Het
Gm08	29857018	30854690	997.673	16	Het
Gm08	31007332	31994498	987.167	7	Het
Gm08	32123300	33113114	989.815	13	Het
Gm08	33148401	34146437	998.037	14	Het
Gm08	34179351	34816137	636.787	12	Het
Gm08	34896723	35139297	242.575	6	Het
Gm08	35467148	36202257	735.11	7	Het
Gm08	37018625	37990032	971.408	12	Het
Gm08	38380510	38646415	265.906	5	Het
Gm08	38779246	39061204	281.959	8	Het
Gm08	39075224	39284892	209.669	15	Eu
Gm08	39362804	39379404	16.601	4	Eu
Gm08	39432625	39603034	170.41	17	Eu
Gm08	39636574	39819141	182.568	14	Eu
Gm08	39854743	39856879	2.137	2	Eu
Gm08	39859858	39874726	14.869	2	Eu
Gm08	40012659	40020720	8.062	6	Eu
Gm08	40056330	40095515	39.186	6	Eu
Gm08	40206663	40216343	9.681	3	Eu
Gm08	40220221	40251467	31.247	4	Eu
Gm08	40269698	40289000	19.303	7	Eu
[truncated: 3,228 more rows]
