# Supplementary material for: Fingerprinting Soybean Germplasm and Its Utility in Genomic Research
Source: G3 (Bethesda). 2015 Jul 28;5(10):1999–2006. doi: 10.1534/g3.115.019000 (PMC4592982; doi:10.1534/g3.115.019000)
Supplement: Supporting Information [file supp_g3.115.019000_TableS4.xlsx]

## Sheet: block_512us_elitesmaf005.blocks
Table S4. Positions of haplotype blocks in the 562 North American cultivars. Data include the chromosome, the bp start and end positions of the haplotype block, the size in kbp of the haplotype block, the number of SNPs in the haplotype block based on the Glyma1.01 genome assembly.
Chromosome	Start position	End position	Size (kb)	Number of SNPs	Genomic Regions (Eu: euchromatic region, Het: heterochromatic region)
Gm01	24939	25990	1.052	2	Eu
Gm01	29658	237375	207.718	20	Eu
Gm01	378771	452642	73.872	9	Eu
Gm01	472038	477469	5.432	2	Eu
Gm01	683066	700280	17.215	3	Eu
Gm01	955547	963847	8.301	2	Eu
Gm01	1241762	1244765	3.004	2	Eu
Gm01	1479342	1502816	23.475	6	Eu
Gm01	1545086	1557123	12.038	3	Eu
Gm01	1744951	1755954	11.004	2	Eu
Gm01	2199809	2212455	12.647	3	Eu
Gm01	2218584	2239666	21.083	3	Eu
Gm01	2280873	2289368	8.496	2	Eu
Gm01	2573573	2619729	46.157	9	Eu
Gm01	2675653	2689421	13.769	2	Eu
Gm01	2762313	2774196	11.884	2	Eu
Gm01	2775786	2780300	4.515	2	Eu
Gm01	3014992	3016694	1.703	2	Eu
Gm01	3146865	3163236	16.372	3	Eu
Gm01	3275340	3307904	32.565	9	Eu
Gm01	3361120	3372977	11.858	4	Eu
Gm01	3512849	3519206	6.358	2	Eu
Gm01	3550562	3562750	12.189	2	Eu
Gm01	3567424	3620908	53.485	13	Eu
Gm01	3638269	3644194	5.926	2	Eu
Gm01	3664834	3666692	1.859	2	Eu
Gm01	3668496	3715007	46.512	5	Eu
Gm01	3745276	3770764	25.489	5	Eu
Gm01	3783724	3794977	11.254	2	Eu
Gm01	3809034	3854003	44.97	7	Eu
Gm01	3892595	3910902	18.308	4	Eu
Gm01	4002275	4019326	17.052	5	Eu
Gm01	4040736	4083697	42.962	8	Eu
Gm01	4107932	4114838	6.907	2	Eu
Gm01	4118990	4120447	1.458	2	Eu
Gm01	4195741	4213351	17.611	3	Eu
Gm01	4284360	4314337	29.978	3	Eu
Gm01	4437651	4474392	36.742	6	Eu
Gm01	4515660	4518923	3.264	3	Eu
Gm01	4578464	4642545	64.082	7	Eu
Gm01	4654310	4662444	8.135	3	Eu
Gm01	4694538	4758971	64.434	6	Eu
Gm01	4767509	4777842	10.334	3	Eu
Gm01	4840458	4866304	25.847	4	Eu
Gm01	4915247	4975775	60.529	8	Eu
Gm01	5144235	5159361	15.127	2	Eu
Gm01	5184261	5211157	26.897	6	Eu
Gm01	5238004	5247920	9.917	3	Eu
Gm01	5716473	6623855	907.383	16	Het
Gm01	8674202	8822487	148.286	5	Het
Gm01	13782300	14777200	994.901	12	Het
Gm01	14955903	15940461	984.559	5	Het
Gm01	16051744	16483318	431.575	5	Het
Gm01	28628358	29566700	938.343	7	Het
Gm01	29679260	30663279	984.02	8	Het
Gm01	30709670	31610841	901.172	8	Het
Gm01	32144754	32899706	754.953	4	Het
Gm01	34843208	35048367	205.16	4	Het
Gm01	35617435	35840821	223.387	5	Het
Gm01	36018610	36329877	311.268	8	Het
Gm01	36516702	37513161	996.46	19	Het
Gm01	37622285	38058938	436.654	13	Het
Gm01	38267517	38661096	393.58	8	Het
Gm01	38713664	39693650	979.987	22	Het
Gm01	40429688	41311480	881.793	15	Het
Gm01	42538294	43106876	568.583	13	Het
Gm01	43346673	43461285	114.613	5	Het
Gm01	43576945	44485137	908.193	18	Het
Gm01	45869690	46357077	487.388	7	Het
Gm01	46524387	46534870	10.484	2	Eu
Gm01	46545441	46598535	53.095	5	Eu
Gm01	46613274	46672210	58.937	4	Eu
Gm01	46765711	46767033	1.323	2	Eu
Gm01	47023597	47296536	272.94	23	Eu
Gm01	47327886	47352581	24.696	7	Eu
Gm01	47718680	47734651	15.972	2	Eu
Gm01	47801778	47855385	53.608	8	Eu
Gm01	47866971	47942462	75.492	5	Eu
Gm01	47959774	48172290	212.517	27	Eu
Gm01	48180103	48186872	6.77	6	Eu
Gm01	48190654	48273314	82.661	11	Eu
Gm01	48303876	48311411	7.536	3	Eu
Gm01	48321733	48362668	40.936	6	Eu
Gm01	48369203	48533949	164.747	20	Eu
Gm01	48565309	48685149	119.841	10	Eu
Gm01	48723511	48730393	6.883	5	Eu
Gm01	48740400	48758453	18.054	2	Eu
Gm01	48860794	48876857	16.064	2	Eu
Gm01	49065396	49083096	17.701	3	Eu
Gm01	49259333	49414776	155.444	22	Eu
Gm01	49429992	49445352	15.361	3	Eu
Gm01	49556214	49570966	14.753	3	Eu
Gm01	49661515	49687691	26.177	3	Eu
Gm01	49691804	49705078	13.275	2	Eu
Gm01	49716929	49816449	99.521	8	Eu
Gm01	49977277	49987647	10.371	2	Eu
Gm01	50098348	50172019	73.672	6	Eu
Gm01	50177742	50202416	24.675	3	Eu
Gm01	50237140	50262496	25.357	3	Eu
Gm01	50288161	50330375	42.215	4	Eu
Gm01	50507289	50526214	18.926	3	Eu
Gm01	50611036	50889550	278.515	18	Eu
Gm01	50927214	50932054	4.841	2	Eu
Gm01	51032540	51034693	2.154	2	Eu
Gm01	51316219	51352606	36.388	4	Eu
Gm01	51368168	51376821	8.654	3	Eu
Gm01	51391854	51467437	75.584	8	Eu
Gm01	51490945	51492936	1.992	2	Eu
Gm01	51627907	51642038	14.132	6	Eu
Gm01	51659049	51676019	16.971	2	Eu
Gm01	51697160	51716187	19.028	6	Eu
Gm01	51721249	51764870	43.622	7	Eu
Gm01	51813516	51818565	5.05	4	Eu
Gm01	51841429	51932339	90.911	16	Eu
Gm01	51946478	51960351	13.874	3	Eu
Gm01	52107840	52249479	141.64	8	Eu
Gm01	52253980	52263952	9.973	2	Eu
Gm01	52535570	52551516	15.947	4	Eu
Gm01	52570528	52743661	173.134	14	Eu
Gm01	52815824	52901689	85.866	14	Eu
Gm01	53237839	53535790	297.952	7	Eu
Gm01	53595414	53739309	143.896	9	Eu
Gm01	53772846	53789768	16.923	3	Eu
Gm01	53808391	53867625	59.235	7	Eu
Gm01	53900971	53904622	3.652	2	Eu
Gm01	53930718	54077012	146.295	15	Eu
Gm01	54086678	54254969	168.292	15	Eu
Gm01	54269492	54285824	16.333	3	Eu
Gm01	54303458	54612083	308.626	37	Eu
Gm01	54620750	54664828	44.079	5	Eu
Gm01	54686660	54693722	7.063	2	Eu
Gm01	54805485	54828349	22.865	3	Eu
Gm01	54850225	54914825	64.601	6	Eu
Gm01	54917573	55067273	149.701	10	Eu
Gm01	55124547	55191140	66.594	9	Eu
Gm01	55192432	55207032	14.601	3	Eu
Gm01	55380880	55585924	205.045	12	Eu
Gm01	55598290	55914191	315.902	13	Eu
Gm02	51238	207506	156.269	7	Eu
Gm02	222129	504059	281.931	18	Eu
Gm02	520296	662422	142.127	14	Eu
Gm02	706966	707483	0.518	2	Eu
Gm02	769809	887006	117.198	8	Eu
Gm02	970939	994287	23.349	6	Eu
Gm02	1023580	1475109	451.53	19	Eu
Gm02	1477747	1484581	6.835	2	Eu
Gm02	1782296	1878469	96.174	5	Eu
Gm02	2145084	2246479	101.396	6	Eu
Gm02	2320070	2416638	96.569	8	Eu
Gm02	2458205	2467152	8.948	2	Eu
Gm02	2720126	2736727	16.602	3	Eu
Gm02	2748549	2773000	24.452	4	Eu
Gm02	2877777	3002156	124.38	18	Eu
Gm02	3214461	3415465	201.005	13	Eu
Gm02	3429963	3644248	214.286	15	Eu
Gm02	3667510	3669542	2.033	2	Eu
Gm02	3689684	3698408	8.725	2	Eu
Gm02	3732336	3739158	6.823	2	Eu
Gm02	3779580	3835570	55.991	12	Eu
Gm02	3851458	3906107	54.65	7	Eu
Gm02	3910940	3929817	18.878	3	Eu
Gm02	4069373	4076323	6.951	2	Eu
Gm02	4198619	4204088	5.47	2	Eu
Gm02	4206514	4286708	80.195	13	Eu
Gm02	4319761	4465606	145.846	22	Eu
Gm02	4473539	4518608	45.07	9	Eu
Gm02	4529300	4533728	4.429	2	Eu
Gm02	4535719	4747098	211.38	29	Eu
Gm02	4784044	4809045	25.002	5	Eu
Gm02	4810353	4812451	2.099	2	Eu
Gm02	4833242	5104719	271.478	22	Eu
Gm02	5119598	5132914	13.317	3	Eu
Gm02	5140506	5158652	18.147	3	Eu
Gm02	5237204	5370371	133.168	9	Eu
Gm02	5380722	5382488	1.767	2	Eu
Gm02	5397798	5485261	87.464	7	Eu
Gm02	5490896	5496788	5.893	2	Eu
Gm02	5602119	5675890	73.772	12	Eu
Gm02	5766814	5851863	85.05	7	Eu
Gm02	5853742	5901076	47.335	12	Eu
Gm02	5927133	5929459	2.327	2	Eu
Gm02	5952552	5987005	34.454	4	Eu
Gm02	6026609	6044318	17.71	4	Eu
Gm02	6225129	6250982	25.854	4	Eu
Gm02	6321273	6343846	22.574	3	Eu
Gm02	6355854	6380649	24.796	4	Eu
Gm02	6433709	6484228	50.52	5	Eu
Gm02	6647722	7023678	375.957	21	Eu
Gm02	7043631	7107757	64.127	6	Eu
Gm02	7118001	7157346	39.346	9	Eu
Gm02	7267240	7268182	0.943	2	Eu
Gm02	7298756	7456642	157.887	8	Eu
Gm02	7516568	7517197	0.63	2	Eu
Gm02	7527951	7760510	232.56	21	Eu
Gm02	7847441	7876406	28.966	5	Eu
Gm02	7903160	8029336	126.177	15	Eu
Gm02	8057749	8061323	3.575	4	Eu
Gm02	8066592	8132667	66.076	10	Eu
Gm02	8155265	8170643	15.379	3	Eu
Gm02	8173331	8227121	53.791	4	Eu
Gm02	8227939	8341731	113.793	18	Eu
Gm02	8455103	8534133	79.031	6	Eu
Gm02	8664722	8679787	15.066	2	Eu
Gm02	8692407	8706603	14.197	2	Eu
Gm02	8729437	8738047	8.611	3	Eu
Gm02	8754006	8831893	77.888	6	Eu
Gm02	8834316	9026806	192.491	42	Eu
Gm02	9027508	9042521	15.014	4	Eu
Gm02	9044059	9188835	144.777	25	Eu
Gm02	9220574	9359548	138.975	21	Eu
Gm02	9362569	9376202	13.634	5	Eu
Gm02	9377283	9391292	14.01	3	Eu
Gm02	9409630	9411368	1.739	2	Eu
Gm02	9412710	9566728	154.019	19	Eu
Gm02	9569171	9577168	7.998	3	Eu
Gm02	9586299	9670302	84.004	11	Eu
Gm02	9724296	9836528	112.233	21	Eu
Gm02	9841589	9873369	31.781	5	Eu
Gm02	9896652	9898388	1.737	3	Eu
Gm02	9922494	9925870	3.377	3	Eu
Gm02	9937609	9990067	52.459	7	Eu
Gm02	10029246	10039622	10.377	2	Eu
Gm02	10200610	10209675	9.066	2	Eu
Gm02	10241719	10243478	1.76	2	Eu
Gm02	10341178	10373210	32.033	5	Eu
Gm02	10688798	10736036	47.239	9	Eu
Gm02	10740944	11174627	433.684	16	Eu
Gm02	11210707	11315650	104.944	9	Eu
Gm02	11494870	11546708	51.839	8	Eu
Gm02	11625055	11628896	3.842	2	Eu
Gm02	11638087	11883641	245.555	9	Eu
Gm02	11900234	11998550	98.317	9	Eu
Gm02	12023572	12089653	66.082	16	Eu
Gm02	12167752	12168684	0.933	2	Eu
Gm02	12244605	13101973	857.369	5	Eu
Gm02	13111638	13325011	213.374	4	Eu
Gm02	13476678	13564914	88.237	9	Eu
Gm02	13728043	13782924	54.882	9	Eu
Gm02	14022512	14039596	17.085	2	Eu
Gm02	14095206	14117104	21.899	3	Eu
Gm02	14203781	14204758	0.978	2	Eu
Gm02	14215487	14260768	45.282	12	Eu
Gm02	14266842	14415045	148.204	12	Eu
Gm02	14429829	14479985	50.157	4	Eu
Gm02	14488250	14561578	73.329	7	Eu
Gm02	16287798	16980821	693.024	4	Het
Gm02	20197918	21065065	867.148	4	Het
Gm02	22523407	22917212	393.806	6	Het
Gm02	26264136	27251190	987.055	11	Het
Gm02	27407299	27952697	545.399	8	Het
Gm02	29528097	29772220	244.124	4	Het
Gm02	31424400	32304106	879.707	5	Het
Gm02	32434055	32605960	171.906	4	Het
Gm02	32796990	33257569	460.58	10	Het
Gm02	33297956	33807549	509.594	8	Het
Gm02	34309419	34814347	504.929	11	Het
Gm02	34888823	35301758	412.936	7	Het
Gm02	35348897	35517127	168.231	5	Het
Gm02	35619230	36612923	993.694	10	Het
Gm02	36739752	37738247	998.496	17	Het
Gm02	38001428	38442534	441.107	9	Het
Gm02	38551047	39548191	997.145	17	Het
Gm02	40164571	40284206	119.636	4	Het
Gm02	40414232	40734557	320.326	8	Het
Gm02	40739785	41738665	998.881	45	Eu
Gm02	41745904	41757143	11.24	3	Eu
Gm02	41779863	41797087	17.225	3	Eu
Gm02	41800629	41952529	151.901	12	Eu
Gm02	42049318	42187111	137.794	10	Eu
Gm02	42194014	42197733	3.72	2	Eu
Gm02	42330680	42348261	17.582	3	Eu
Gm02	42382820	42384691	1.872	3	Eu
Gm02	42385149	42452894	67.746	11	Eu
Gm02	42468087	42469280	1.194	2	Eu
Gm02	42495430	42754007	258.578	40	Eu
Gm02	42774618	42788887	14.27	5	Eu
Gm02	42807502	42808597	1.096	2	Eu
Gm02	42830162	42844384	14.223	2	Eu
Gm02	42845418	42871995	26.578	6	Eu
Gm02	42888536	42899434	10.899	3	Eu
Gm02	42914523	43079430	164.908	25	Eu
Gm02	43098101	43103928	5.828	2	Eu
Gm02	43136492	43146763	10.272	3	Eu
Gm02	43153200	43776488	623.289	29	Eu
Gm02	43777700	43919292	141.593	14	Eu
Gm02	43952967	44007490	54.524	5	Eu
Gm02	44016982	44019871	2.89	2	Eu
Gm02	44024100	44026252	2.153	2	Eu
Gm02	44033150	44044672	11.523	3	Eu
Gm02	44052104	44070993	18.89	5	Eu
Gm02	44117255	44282719	165.465	17	Eu
Gm02	44285165	44354376	69.212	4	Eu
Gm02	44492037	44621735	129.699	17	Eu
Gm02	44771511	44778963	7.453	2	Eu
Gm02	44830678	44886826	56.149	6	Eu
Gm02	44949811	45105621	155.811	8	Eu
Gm02	45171856	45366539	194.684	10	Eu
Gm02	45395761	45901044	505.284	28	Eu
Gm02	46004900	46227772	222.873	23	Eu
Gm02	46243907	46510110	266.204	9	Eu
Gm02	46630927	47093680	462.754	24	Eu
Gm02	47125519	47130022	4.504	2	Eu
Gm02	47259012	47268207	9.196	3	Eu
Gm02	47302810	47515175	212.366	16	Eu
Gm02	47525034	47640670	115.637	15	Eu
Gm02	47790307	47802231	11.925	3	Eu
Gm02	47990812	47991459	0.648	2	Eu
Gm02	48177127	48214516	37.39	4	Eu
Gm02	48343116	48594877	251.762	7	Eu
Gm02	48602931	48709342	106.412	7	Eu
Gm02	48821067	48933988	112.922	16	Eu
Gm02	49069634	49139101	69.468	6	Eu
Gm02	49275352	49276771	1.42	2	Eu
Gm02	49388210	49608307	220.098	8	Eu
Gm02	49724662	49727178	2.517	2	Eu
Gm02	49973559	49988138	14.58	3	Eu
Gm02	50148414	50196984	48.571	9	Eu
Gm02	50205666	50498108	292.443	39	Eu
Gm02	50529112	50651325	122.214	11	Eu
Gm02	50710552	50783729	73.178	4	Eu
Gm02	50804738	51025014	220.277	11	Eu
Gm02	51080915	51130881	49.967	8	Eu
Gm02	51179288	51258638	79.351	9	Eu
Gm02	51403448	51426517	23.07	4	Eu
Gm02	51429037	51647198	218.162	34	Eu
Gm03	168228	210511	42.284	6	Eu
Gm03	229557	325214	95.658	12	Eu
Gm03	386789	394511	7.723	2	Eu
Gm03	566774	572042	5.269	4	Eu
Gm03	750178	757322	7.145	2	Eu
Gm03	778775	829023	50.249	4	Eu
Gm03	838582	949581	111	5	Eu
Gm03	1077329	1302748	225.42	14	Eu
Gm03	1332011	1400557	68.547	7	Eu
Gm03	1416196	1441844	25.649	3	Eu
Gm03	1583754	1597206	13.453	3	Eu
Gm03	1612380	1727275	114.896	9	Eu
Gm03	1735129	1893888	158.76	15	Eu
Gm03	1895029	1981847	86.819	6	Eu
Gm03	1989115	1995295	6.181	2	Eu
Gm03	2081968	2176687	94.72	7	Eu
Gm03	2210985	2222115	11.131	4	Eu
Gm03	2302831	2375900	73.07	9	Eu
Gm03	2378716	2394427	15.712	3	Eu
Gm03	2424775	2918336	493.562	27	Eu
Gm03	2969081	2970202	1.122	2	Eu
Gm03	3026705	3037713	11.009	3	Eu
Gm03	3164784	3167177	2.394	2	Eu
Gm03	3373279	3499047	125.769	10	Eu
Gm03	3548162	3552315	4.154	2	Eu
Gm03	3613821	3618454	4.634	2	Eu
Gm03	3832409	3851568	19.16	7	Eu
Gm03	4467350	4468196	0.847	2	Eu
Gm03	4523460	4529705	6.246	3	Eu
Gm03	4563499	4578272	14.774	4	Eu
Gm03	4653362	4681074	27.713	3	Eu
Gm03	4821307	4831124	9.818	3	Eu
Gm03	4833386	4846016	12.631	4	Eu
Gm03	4847398	4979737	132.34	12	Eu
Gm03	5027159	5037059	9.901	2	Eu
Gm03	5118500	5129175	10.676	3	Eu
Gm03	5152085	5157899	5.815	4	Eu
Gm03	5217414	5226300	8.887	2	Eu
Gm03	5316197	5322578	6.382	3	Eu
Gm03	5354115	5366122	12.008	3	Eu
Gm03	5375764	5449636	73.873	9	Eu
Gm03	5526564	5723500	196.937	8	Eu
Gm03	8114451	8649346	534.896	7	Het
Gm03	9789580	10333679	544.1	8	Het
Gm03	10408873	11396505	987.633	16	Het
Gm03	12163115	13143107	979.993	8	Het
Gm03	13245008	14228358	983.351	5	Het
Gm03	14664474	15645966	981.493	12	Het
Gm03	16281390	17223398	942.009	8	Het
Gm03	17567201	18557580	990.38	9	Het
Gm03	21175765	21389058	213.294	5	Het
Gm03	21747114	22105452	358.339	7	Het
Gm03	22295981	23273874	977.894	18	Het
Gm03	24819809	25818759	998.951	4	Het
Gm03	27021460	28015945	994.486	10	Het
Gm03	29628783	30620940	992.158	7	Het
Gm03	30868495	31740202	871.708	9	Het
Gm03	35122599	35465638	343.04	20	Eu
Gm03	35710735	35733404	22.67	4	Eu
Gm03	35788314	35885087	96.774	4	Eu
Gm03	35896077	35913889	17.813	2	Eu
Gm03	35968599	35984060	15.462	2	Eu
Gm03	36028332	36263253	234.922	17	Eu
Gm03	36265203	36267507	2.305	3	Eu
Gm03	36305753	36337885	32.133	6	Eu
Gm03	36386316	36396038	9.723	3	Eu
Gm03	36417707	36438792	21.086	6	Eu
Gm03	36451508	36489202	37.695	4	Eu
Gm03	36567453	36595254	27.802	3	Eu
Gm03	36609229	36610080	0.852	2	Eu
Gm03	36714581	36732797	18.217	4	Eu
Gm03	36746175	36907143	160.969	10	Eu
Gm03	36957447	36979500	22.054	3	Eu
Gm03	36985396	36986966	1.571	2	Eu
Gm03	36988183	36991031	2.849	2	Eu
Gm03	37024877	37390877	366.001	23	Eu
Gm03	37446353	37599895	153.543	13	Eu
Gm03	37696257	37711069	14.813	4	Eu
Gm03	37766549	37792063	25.515	8	Eu
Gm03	37807560	37808659	1.1	2	Eu
Gm03	37827399	37902930	75.532	7	Eu
Gm03	37963252	37965016	1.765	2	Eu
Gm03	37982481	38007403	24.923	4	Eu
Gm03	38065066	38069022	3.957	2	Eu
Gm03	38070299	38097067	26.769	5	Eu
Gm03	38117453	38121627	4.175	2	Eu
Gm03	38139097	38155748	16.652	4	Eu
Gm03	38162517	38328776	166.26	11	Eu
Gm03	38359850	38367581	7.732	2	Eu
Gm03	38395005	38397421	2.417	2	Eu
Gm03	38526701	38531750	5.05	2	Eu
Gm03	38689365	38719640	30.276	4	Eu
Gm03	38821800	38976026	154.227	6	Eu
Gm03	39349351	39388349	38.999	8	Eu
Gm03	39478842	39484897	6.056	2	Eu
Gm03	39491355	39692672	201.318	11	Eu
Gm03	39717853	39737276	19.424	3	Eu
Gm03	39843152	40117924	274.773	18	Eu
Gm03	40153205	40154304	1.1	2	Eu
Gm03	40289632	40294215	4.584	2	Eu
Gm03	40338615	40340465	1.851	2	Eu
Gm03	40347707	40363581	15.875	3	Eu
Gm03	40373022	40421296	48.275	6	Eu
Gm03	40452899	40516071	63.173	5	Eu
Gm03	40546463	40557941	11.479	2	Eu
Gm03	40580920	40585266	4.347	3	Eu
Gm03	40600088	40677040	76.953	10	Eu
Gm03	40678154	40700660	22.507	3	Eu
Gm03	40751602	40848575	96.974	7	Eu
Gm03	40868923	40874888	5.966	2	Eu
Gm03	40895159	40910014	14.856	5	Eu
Gm03	40924557	40954945	30.389	7	Eu
Gm03	40959110	41007576	48.467	8	Eu
Gm03	41020834	41024218	3.385	3	Eu
Gm03	41031623	41068367	36.745	5	Eu
Gm03	41077136	41090179	13.044	2	Eu
Gm03	41129573	41184564	54.992	5	Eu
Gm03	41194560	41245330	50.771	12	Eu
Gm03	41404831	41452100	47.27	9	Eu
Gm03	42221209	42226081	4.873	4	Eu
Gm03	42307146	42316222	9.077	3	Eu
Gm03	42901691	43015915	114.225	12	Eu
Gm03	43319369	43355787	36.419	5	Eu
Gm03	43420495	43468721	48.227	9	Eu
Gm03	43486125	43579819	93.695	10	Eu
Gm03	43599557	43600680	1.124	2	Eu
Gm03	43703079	43838447	135.369	12	Eu
Gm03	43992877	44043437	50.561	5	Eu
Gm03	44118764	44174676	55.913	6	Eu
Gm03	44265154	44642496	377.343	15	Eu
Gm03	44765886	44875071	109.186	9	Eu
Gm03	44885312	44896150	10.839	2	Eu
Gm03	44911828	45668212	756.385	52	Eu
Gm03	45803929	45994991	191.063	9	Eu
Gm03	46054029	46207246	153.218	20	Eu
Gm03	46213394	46314820	101.427	15	Eu
Gm03	46341869	46344459	2.591	3	Eu
Gm03	46360672	46373373	12.702	2	Eu
Gm03	46375038	46378749	3.712	2	Eu
Gm03	46380953	46590828	209.876	21	Eu
Gm03	46612389	46615380	2.992	2	Eu
Gm03	46635135	46998040	362.906	13	Eu
Gm03	47039078	47140161	101.084	15	Eu
Gm03	47197871	47212539	14.669	4	Eu
Gm03	47284054	47361834	77.781	6	Eu
Gm03	47497768	47500240	2.473	2	Eu
Gm04	10805	165313	154.509	6	Eu
Gm04	447496	516796	69.301	7	Eu
Gm04	1084902	1088577	3.676	2	Eu
Gm04	1101160	1110754	9.595	2	Eu
Gm04	1114155	1126451	12.297	2	Eu
Gm04	1407302	1422098	14.797	2	Eu
Gm04	1499424	1506819	7.396	2	Eu
Gm04	1778735	1786874	8.14	2	Eu
Gm04	1860438	1872118	11.681	2	Eu
Gm04	2003547	2018519	14.973	2	Eu
Gm04	2045637	2069791	24.155	6	Eu
Gm04	2125097	2129696	4.6	2	Eu
Gm04	2187188	2221716	34.529	6	Eu
Gm04	2234612	2377113	142.502	11	Eu
Gm04	2422257	2578509	156.253	10	Eu
Gm04	2632511	2647282	14.772	2	Eu
Gm04	2705645	2876639	170.995	8	Eu
Gm04	2877511	2923894	46.384	4	Eu
Gm04	3077939	3139320	61.382	4	Eu
Gm04	3293002	4054945	761.944	60	Eu
Gm04	4074736	4094124	19.389	2	Eu
Gm04	4155463	4170901	15.439	3	Eu
Gm04	4258441	4335400	76.96	5	Eu
Gm04	4402668	4632745	230.078	11	Eu
Gm04	4678069	4733662	55.594	7	Eu
Gm04	5057652	5062304	4.653	2	Eu
Gm04	5209512	5218686	9.175	2	Eu
Gm04	5279327	5303891	24.565	3	Eu
Gm04	5467682	5468572	0.891	2	Eu
Gm04	5592124	5759875	167.752	5	Eu
Gm04	5950275	6029875	79.601	6	Eu
Gm04	6053738	6077000	23.263	4	Eu
Gm04	6078526	6247970	169.445	7	Eu
Gm04	6306040	6319752	13.713	2	Eu
Gm04	6643461	6793324	149.864	4	Eu
Gm04	6888253	6904567	16.315	5	Eu
Gm04	6921385	6933157	11.773	7	Eu
Gm04	6978205	6979721	1.517	2	Eu
Gm04	6994881	7005455	10.575	2	Eu
Gm04	7147963	7175550	27.588	4	Eu
Gm04	7654380	7672403	18.024	2	Eu
Gm04	7757436	7801785	44.35	6	Eu
Gm04	7887555	7930408	42.854	5	Eu
Gm04	8017920	8023658	5.739	3	Eu
Gm04	8061684	8065917	4.234	3	Eu
Gm04	8119196	8137583	18.388	3	Eu
Gm04	8161615	8170422	8.808	2	Eu
Gm04	8188210	8189892	1.683	2	Eu
Gm04	8200066	8277514	77.449	15	Eu
Gm04	8289194	8393086	103.893	13	Eu
Gm04	8394406	8413334	18.929	2	Eu
Gm04	8453673	8457367	3.695	2	Eu
Gm04	8477654	8792258	314.605	60	Eu
Gm04	8798975	8915759	116.785	19	Eu
Gm04	8931326	9059440	128.115	20	Eu
Gm04	9061647	9072625	10.979	4	Eu
Gm04	9083016	9090421	7.406	3	Eu
Gm04	9099671	9112039	12.369	3	Eu
Gm04	9117793	9174100	56.308	7	Eu
Gm04	9176503	9305704	129.202	20	Eu
Gm04	9330959	9334751	3.793	3	Eu
Gm04	9340897	9355554	14.658	2	Eu
Gm04	9375208	9394075	18.868	4	Eu
Gm04	9448940	9466048	17.109	3	Eu
Gm04	9471349	9476851	5.503	4	Eu
Gm04	9548617	9553531	4.915	2	Eu
Gm04	9557916	9592309	34.394	5	Eu
Gm04	9693090	9789418	96.329	12	Eu
Gm04	10038965	10636660	597.696	8	Het
Gm04	11506347	11936288	429.942	9	Het
Gm04	12114085	12283176	169.092	4	Het
Gm04	12410533	13022455	611.923	9	Het
Gm04	13084358	13230353	145.996	4	Het
Gm04	13317495	13535109	217.615	6	Het
Gm04	13602432	14120467	518.036	10	Het
Gm04	14331460	14549891	218.432	7	Het
Gm04	14875045	15048603	173.559	6	Het
Gm04	15633879	16089228	455.35	8	Het
Gm04	16138230	17136101	997.872	18	Het
Gm04	17237379	17555653	318.275	7	Het
Gm04	17580500	17737894	157.395	5	Het
Gm04	17801084	18731484	930.401	21	Het
Gm04	18804701	19014193	209.493	6	Het
Gm04	19107515	19384298	276.784	4	Het
Gm04	19468349	20296434	828.086	7	Het
Gm04	20426164	21420885	994.722	10	Het
Gm04	21515276	22358215	842.94	5	Het
Gm04	22830013	23815947	985.935	10	Het
Gm04	24136722	25121810	985.089	12	Het
Gm04	25230364	26119576	889.213	7	Het
Gm04	26388708	26886535	497.828	6	Het
Gm04	27207244	28087072	879.829	13	Het
Gm04	29745903	30739677	993.775	12	Het
Gm04	30800512	31314192	513.681	7	Het
Gm04	31436577	32430344	993.768	15	Het
Gm04	32800373	33749217	948.845	14	Het
Gm04	35114568	35402336	287.769	4	Het
Gm04	36093805	36331268	237.464	4	Het
Gm04	36357346	36604337	246.992	6	Het
Gm04	37205122	37348869	143.748	4	Het
Gm04	38247170	38391281	144.112	4	Het
Gm04	39373584	39507802	134.219	4	Het
Gm04	39674528	39911559	237.032	5	Het
Gm04	40545788	40557126	11.339	2	Eu
Gm04	40898844	41071612	172.769	11	Eu
Gm04	41212934	42212704	999.771	78	Eu
Gm04	42215069	42229437	14.369	6	Eu
Gm04	42253132	42291476	38.345	5	Eu
Gm04	42717098	42826448	109.351	11	Eu
Gm04	42850248	42858207	7.96	3	Eu
Gm04	42868372	42947392	79.021	7	Eu
Gm04	42959842	42973695	13.854	2	Eu
Gm04	42985001	43000790	15.79	3	Eu
Gm04	43005856	43009896	4.041	2	Eu
Gm04	43018266	43045912	27.647	8	Eu
Gm04	43233642	43244835	11.194	2	Eu
Gm04	43245862	43270390	24.529	4	Eu
Gm04	43566801	43596770	29.97	4	Eu
Gm04	43771779	43846399	74.621	11	Eu
Gm04	43868385	43889499	21.115	6	Eu
Gm04	43902736	43936407	33.672	5	Eu
Gm04	43966863	43984485	17.623	2	Eu
Gm04	44137242	44258717	121.476	20	Eu
Gm04	44269200	44296908	27.709	4	Eu
Gm04	44306173	44394952	88.78	9	Eu
Gm04	44513862	44518121	4.26	2	Eu
Gm04	44699827	44765666	65.84	6	Eu
Gm04	45058382	45093386	35.005	7	Eu
Gm04	45110392	45197083	86.692	11	Eu
Gm04	45198787	45247049	48.263	7	Eu
Gm04	45257587	45269081	11.495	3	Eu
Gm04	45295638	45322669	27.032	5	Eu
Gm04	45327708	45342116	14.409	2	Eu
Gm04	45374300	45401060	26.761	5	Eu
Gm04	45946195	45971650	25.456	3	Eu
Gm04	45999196	46069526	70.331	6	Eu
Gm04	46081378	46119059	37.682	5	Eu
Gm04	46275840	46280438	4.599	2	Eu
Gm04	46284257	46290117	5.861	2	Eu
Gm04	46320127	46360783	40.657	4	Eu
Gm04	46368837	46419778	50.942	10	Eu
Gm04	46473223	46478825	5.603	2	Eu
Gm04	46491076	46497154	6.079	3	Eu
Gm04	46498562	46517129	18.568	3	Eu
Gm04	46550218	46865709	315.492	42	Eu
Gm04	46932652	46973774	41.123	7	Eu
Gm04	47072761	47177164	104.404	12	Eu
Gm04	47255456	47340149	84.694	6	Eu
Gm04	47344338	47428034	83.697	9	Eu
Gm04	47642228	47963952	321.725	15	Eu
Gm04	47976703	48084261	107.559	9	Eu
Gm04	48092000	48117702	25.703	6	Eu
Gm04	48192113	48212374	20.262	4	Eu
Gm04	48373716	48399353	25.638	3	Eu
Gm04	48414788	48593967	179.18	9	Eu
Gm04	48605014	48726831	121.818	6	Eu
Gm04	48843785	48876985	33.201	7	Eu
Gm04	48977363	49060197	82.835	4	Eu
Gm05	252723	414236	161.514	9	Eu
Gm05	429856	531893	102.038	4	Eu
Gm05	538322	699599	161.278	17	Eu
Gm05	749213	765761	16.549	2	Eu
Gm05	888436	896313	7.878	2	Eu
Gm05	905817	1043092	137.276	22	Eu
Gm05	1050669	1054444	3.776	4	Eu
Gm05	1067197	1088017	20.821	11	Eu
Gm05	1106905	1115139	8.235	2	Eu
Gm05	1125296	1244528	119.233	20	Eu
Gm05	1256780	1259269	2.49	3	Eu
Gm05	1261211	1318642	57.432	13	Eu
Gm05	1337141	1343160	6.02	3	Eu
Gm05	1354247	1356333	2.087	2	Eu
Gm05	1376538	1451350	74.813	10	Eu
Gm05	1464779	1504329	39.551	12	Eu
Gm05	1508388	1559396	51.009	11	Eu
Gm05	1591525	1659454	67.93	5	Eu
Gm05	1701864	1744708	42.845	12	Eu
Gm05	1802095	1810189	8.095	2	Eu
Gm05	1819575	1823453	3.879	2	Eu
Gm05	1974915	1999631	24.717	5	Eu
Gm05	2002977	2008838	5.862	2	Eu
Gm05	2012195	2082746	70.552	9	Eu
Gm05	2415950	2419175	3.226	2	Eu
Gm05	2630283	2631538	1.256	3	Eu
Gm05	2647363	2708074	60.712	5	Eu
Gm05	2888902	2902646	13.745	4	Eu
Gm05	2935313	3002041	66.729	7	Eu
Gm05	3098330	3153422	55.093	5	Eu
Gm05	3268626	3284858	16.233	2	Eu
Gm05	3445816	3664732	218.917	28	Eu
Gm05	3764264	3770657	6.394	5	Eu
Gm05	3905135	4043899	138.765	6	Eu
Gm05	7498335	7499958	1.624	2	Eu
Gm05	7542380	7588610	46.231	6	Eu
Gm05	7666135	7714399	48.265	4	Eu
Gm05	7850061	8505879	655.819	15	Eu
Gm05	8597246	8702900	105.655	18	Eu
Gm05	8714882	8736763	21.882	4	Eu
Gm05	8800108	8908614	108.507	9	Eu
Gm05	8956994	9107146	150.153	9	Eu
Gm05	24926048	25923512	997.465	8	Het
Gm05	25934416	26773791	839.376	14	Het
Gm05	27365188	27384800	19.613	2	Het
Gm05	27460724	28455284	994.561	30	Het
Gm05	28473482	29461536	988.055	16	Het
Gm05	30753835	30755914	2.08	2	Eu
Gm05	30953466	31055328	101.863	16	Eu
Gm05	31058528	31274857	216.33	19	Eu
Gm05	31283376	31292523	9.148	4	Eu
Gm05	31298886	31300596	1.711	2	Eu
Gm05	31321516	31452193	130.678	23	Eu
Gm05	31466592	31468021	1.43	2	Eu
Gm05	31506466	31509103	2.638	2	Eu
Gm05	31545761	31553830	8.07	2	Eu
Gm05	31585987	31678073	92.087	7	Eu
Gm05	31683478	31693976	10.499	5	Eu
Gm05	31767626	32057577	289.952	10	Eu
Gm05	32097530	32580412	482.883	9	Eu
Gm05	32642121	32656284	14.164	8	Eu
Gm05	32747886	32940892	193.007	4	Eu
Gm05	32944969	33049699	104.731	5	Eu
Gm05	33075601	33130272	54.672	6	Eu
Gm05	33171274	33290398	119.125	5	Eu
Gm05	33342087	33548018	205.932	15	Eu
Gm05	33569041	33576082	7.042	3	Eu
Gm05	33576968	33672913	95.946	13	Eu
Gm05	33690557	33791555	100.999	10	Eu
Gm05	33796372	33929183	132.812	15	Eu
Gm05	34064933	34081675	16.743	3	Eu
Gm05	34187461	34190449	2.989	2	Eu
Gm05	34294649	34447245	152.597	7	Eu
Gm05	34462219	34474383	12.165	2	Eu
Gm05	34536503	34549943	13.441	3	Eu
Gm05	34570503	34692879	122.377	6	Eu
Gm05	34722683	34776078	53.396	7	Eu
Gm05	34792518	34801979	9.462	3	Eu
Gm05	34830575	34858737	28.163	5	Eu
Gm05	34899082	34997799	98.718	8	Eu
Gm05	35091118	35103944	12.827	2	Eu
Gm05	35238601	35450915	212.315	14	Eu
Gm05	35518408	35613559	95.152	8	Eu
Gm05	35633746	35650389	16.644	7	Eu
Gm05	35654399	35755937	101.539	12	Eu
Gm05	35795505	35860939	65.435	4	Eu
Gm05	35983880	35992617	8.738	2	Eu
Gm05	36055684	36060628	4.945	2	Eu
Gm05	36196250	36249493	53.244	4	Eu
Gm05	36266459	36448821	182.363	8	Eu
Gm05	36612211	36613405	1.195	2	Eu
Gm05	36682344	36780019	97.676	11	Eu
Gm05	36870613	37002146	131.534	7	Eu
Gm05	37038519	37043636	5.118	3	Eu
Gm05	37057971	37115396	57.426	12	Eu
Gm05	37156306	37513034	356.729	42	Eu
Gm05	37525332	37781995	256.664	27	Eu
Gm05	37839978	37894404	54.427	10	Eu
Gm05	37902258	38634602	732.345	30	Eu
Gm05	38696065	38703433	7.369	2	Eu
Gm05	38707637	38933109	225.473	26	Eu
Gm05	39068414	39104155	35.742	14	Eu
Gm05	39150575	39173158	22.584	4	Eu
Gm05	39186257	39191796	5.54	3	Eu
Gm05	39196274	39252983	56.71	11	Eu
Gm05	39273308	39550523	277.216	36	Eu
Gm05	39643904	39695023	51.12	8	Eu
Gm05	39703083	39718830	15.748	8	Eu
Gm05	39731385	39791834	60.45	7	Eu
Gm05	39994921	40012512	17.592	3	Eu
Gm05	40036925	40037232	0.308	2	Eu
Gm05	40044590	40044911	0.322	2	Eu
Gm05	40143776	40147071	3.296	2	Eu
Gm05	40170244	40246757	76.514	10	Eu
Gm05	40299923	40304879	4.957	3	Eu
Gm05	40336148	40482896	146.749	25	Eu
Gm05	40500487	40508578	8.092	2	Eu
Gm05	40527827	40536481	8.655	3	Eu
Gm05	40547480	40912991	365.512	43	Eu
Gm05	40919406	40920211	0.806	3	Eu
Gm05	40945396	40953931	8.536	2	Eu
Gm05	40958131	40959767	1.637	2	Eu
Gm05	40978269	41051573	73.305	12	Eu
Gm05	41062553	41072259	9.707	3	Eu
Gm05	41075196	41238985	163.79	24	Eu
Gm05	41250157	41255743	5.587	5	Eu
Gm05	41265569	41273825	8.257	4	Eu
Gm05	41280961	41296903	15.943	7	Eu
Gm05	41297686	41298796	1.111	2	Eu
Gm05	41305811	41329275	23.465	6	Eu
Gm05	41354810	41593780	238.971	38	Eu
Gm05	41596070	41599513	3.444	2	Eu
Gm05	41603101	41792402	189.302	16	Eu
Gm05	41855299	41865518	10.22	2	Eu
Gm05	41866018	41927190	61.173	9	Eu
Gm06	27969	114783	86.815	7	Eu
Gm06	489058	504958	15.901	3	Eu
Gm06	597927	614590	16.664	3	Eu
Gm06	763673	778138	14.466	2	Eu
Gm06	824689	984406	159.718	11	Eu
Gm06	1142525	1228123	85.599	6	Eu
Gm06	1439972	1609551	169.58	14	Eu
Gm06	1737718	1738465	0.748	2	Eu
Gm06	2021079	2022950	1.872	3	Eu
Gm06	2086304	2123617	37.314	5	Eu
Gm06	2313553	2325487	11.935	2	Eu
Gm06	2454287	2598344	144.058	7	Eu
Gm06	2649771	2736878	87.108	4	Eu
Gm06	3136871	3143499	6.629	2	Eu
Gm06	3199521	3199735	0.215	2	Eu
Gm06	3286279	3628454	342.176	29	Eu
Gm06	4096960	4124078	27.119	3	Eu
Gm06	4212222	4391481	179.26	8	Eu
Gm06	4644965	4829339	184.375	4	Eu
Gm06	4935060	5058345	123.286	5	Eu
Gm06	5723944	5847946	124.003	7	Eu
Gm06	6064239	6094090	29.852	3	Eu
Gm06	6380198	6399055	18.858	3	Eu
Gm06	6461034	6462131	1.098	2	Eu
Gm06	6565345	6566354	1.01	2	Eu
Gm06	6576054	6914278	338.225	9	Eu
Gm06	6952550	6980030	27.481	3	Eu
Gm06	7003339	7072768	69.43	4	Eu
Gm06	7523395	7531746	8.352	2	Eu
Gm06	7696038	7780394	84.357	9	Eu
Gm06	7822211	7891114	68.904	10	Eu
Gm06	7945148	7988088	42.941	4	Eu
Gm06	8062815	8079300	16.486	2	Eu
Gm06	8480682	8483050	2.369	2	Eu
Gm06	8979504	9208327	228.824	5	Eu
Gm06	9216536	9223003	6.468	2	Eu
Gm06	9263869	9952410	688.542	13	Eu
Gm06	10216218	10383065	166.848	7	Eu
Gm06	10463181	10464340	1.16	2	Eu
Gm06	10648416	10704922	56.507	5	Eu
Gm06	10714932	10993554	278.623	17	Eu
Gm06	11067973	11074697	6.725	3	Eu
Gm06	11098210	11479872	381.663	12	Eu
Gm06	11635541	11706768	71.228	6	Eu
Gm06	11833717	11844498	10.782	2	Eu
Gm06	11905970	11917134	11.165	3	Eu
Gm06	11917606	11996402	78.797	6	Eu
Gm06	12252031	12273117	21.087	5	Eu
Gm06	12357292	12462248	104.957	11	Eu
Gm06	12463270	12468653	5.384	2	Eu
Gm06	12525768	12544455	18.688	4	Eu
Gm06	12608533	12609197	0.665	2	Eu
Gm06	12914255	13133392	219.138	24	Eu
Gm06	13157774	13210347	52.574	7	Eu
Gm06	13281286	13296559	15.274	2	Eu
Gm06	13304865	13342122	37.258	8	Eu
Gm06	13353174	13435454	82.281	11	Eu
Gm06	13459388	13584239	124.852	16	Eu
Gm06	13589531	13593475	3.945	2	Eu
Gm06	13600120	13621986	21.867	3	Eu
Gm06	13631038	13650752	19.715	5	Eu
Gm06	13660974	13811298	150.325	14	Eu
Gm06	13812499	13821850	9.352	4	Eu
Gm06	13870615	13913148	42.534	6	Eu
Gm06	13981055	13997918	16.864	5	Eu
Gm06	14037538	14112125	74.588	12	Eu
Gm06	14118318	14276461	158.144	27	Eu
Gm06	14321140	14490680	169.541	16	Eu
Gm06	14504553	14511997	7.445	3	Eu
Gm06	14538175	14557877	19.703	4	Eu
Gm06	14581914	14626484	44.571	4	Eu
Gm06	14680241	14682231	1.991	2	Eu
Gm06	14699019	14729028	30.01	5	Eu
Gm06	14737902	14743864	5.963	2	Eu
Gm06	14843508	14895137	51.63	8	Eu
Gm06	14924961	15032691	107.731	6	Eu
Gm06	15036686	15061853	25.168	3	Eu
Gm06	15318414	15331958	13.545	2	Eu
Gm06	15376751	15533367	156.617	12	Eu
Gm06	15569871	15576695	6.825	3	Eu
Gm06	15792863	15793203	0.341	3	Eu
Gm06	15816796	15852504	35.709	5	Eu
Gm06	15859576	16084283	224.708	17	Eu
Gm06	16133328	16207402	74.075	7	Eu
Gm06	16294734	16670806	376.073	67	Eu
Gm06	16677187	16792113	114.927	20	Eu
Gm06	16853739	17158185	304.447	10	Eu
Gm06	17184795	17191512	6.718	4	Eu
Gm06	17194761	17423011	228.251	25	Eu
Gm06	17706724	17955804	249.081	7	Het
Gm06	18033759	18690983	657.225	9	Het
Gm06	18724519	18916841	192.323	4	Het
Gm06	19057405	19316184	258.78	6	Het
Gm06	19340704	19540686	199.983	4	Het
Gm06	19653985	20152926	498.942	4	Het
Gm06	20265851	20370075	104.225	4	Het
Gm06	20433336	21426047	992.712	19	Het
Gm06	21775764	22753032	977.269	14	Het
Gm06	22796627	23793292	996.666	15	Het
Gm06	23835354	24741696	906.343	11	Het
Gm06	24802468	25799930	997.463	13	Het
Gm06	27210843	28205616	994.774	14	Het
Gm06	28264147	28649922	385.776	7	Het
Gm06	29153203	30106667	953.465	5	Het
Gm06	33429108	33846769	417.662	6	Het
Gm06	34510213	35430634	920.422	10	Het
Gm06	36561765	36923164	361.4	5	Het
Gm06	37364558	38232188	867.631	15	Het
Gm06	39690415	40548227	857.813	10	Het
Gm06	41590461	42572648	982.188	6	Het
Gm06	42627672	42883965	256.294	6	Het
Gm06	44964380	45480644	516.265	6	Het
Gm06	45820550	46066691	246.142	4	Het
Gm06	46074664	46117516	42.853	8	Eu
Gm06	46261382	46268461	7.08	2	Eu
Gm06	46285531	46370804	85.274	16	Eu
Gm06	46375359	46409965	34.607	6	Eu
Gm06	46422127	46425973	3.847	2	Eu
Gm06	46564658	46586659	22.002	3	Eu
Gm06	46617369	46729835	112.467	14	Eu
Gm06	46738000	46970966	232.967	21	Eu
Gm06	46980915	47232221	251.307	28	Eu
Gm06	47236580	47247115	10.536	4	Eu
Gm06	47281088	47338142	57.055	11	Eu
Gm06	47343805	47468026	124.222	19	Eu
Gm06	47511131	47605832	94.702	14	Eu
Gm06	47723155	47742955	19.801	4	Eu
Gm06	47758592	47764344	5.753	3	Eu
Gm06	47764655	47829363	64.709	6	Eu
Gm06	47829913	47847021	17.109	4	Eu
Gm06	47918999	47928072	9.074	2	Eu
Gm06	47929734	48098064	168.331	10	Eu
Gm06	48099102	48180395	81.294	10	Eu
Gm06	48188617	48257863	69.247	8	Eu
Gm06	48259036	48261084	2.049	3	Eu
Gm06	48475049	48481740	6.692	3	Eu
Gm06	48524322	48528885	4.564	3	Eu
Gm06	48546282	48569844	23.563	4	Eu
Gm06	48608217	48608972	0.756	2	Eu
Gm06	48699388	48713119	13.732	4	Eu
Gm06	48739984	48756886	16.903	3	Eu
Gm06	48813094	48837024	23.931	3	Eu
Gm06	48865492	48890479	24.988	4	Eu
Gm06	48917503	48939533	22.031	3	Eu
Gm06	48988513	48992462	3.95	2	Eu
Gm06	49080392	49088575	8.184	3	Eu
Gm06	49088873	49109453	20.581	6	Eu
Gm06	49111229	49115929	4.701	4	Eu
Gm06	49267076	49267656	0.581	2	Eu
Gm06	49330690	49342806	12.117	4	Eu
Gm06	49389695	49403891	14.197	2	Eu
Gm06	49560631	49579919	19.289	9	Eu
Gm06	49595222	49618398	23.177	3	Eu
Gm06	49624246	49675076	50.831	4	Eu
Gm06	49868054	49907577	39.524	9	Eu
Gm06	49915441	49915592	0.152	2	Eu
Gm06	49941540	49986784	45.245	7	Eu
Gm06	50010472	50143995	133.524	8	Eu
Gm06	50217611	50236468	18.858	3	Eu
Gm06	50295201	50300562	5.362	5	Eu
Gm06	50305091	50311265	6.175	2	Eu
Gm06	50390809	50401247	10.439	4	Eu
Gm06	50443532	50453859	10.328	2	Eu
Gm06	50580976	50641085	60.11	7	Eu
Gm07	38463	139610	101.148	10	Eu
Gm07	151038	167446	16.409	2	Eu
Gm07	260352	527869	267.518	8	Eu
Gm07	534095	539170	5.076	3	Eu
Gm07	559411	675190	115.78	6	Eu
Gm07	808215	1034903	226.689	7	Eu
Gm07	1088454	1157466	69.013	4	Eu
Gm07	1363941	1370736	6.796	2	Eu
Gm07	1626681	1630335	3.655	2	Eu
Gm07	2444385	2515284	70.9	6	Eu
Gm07	2592619	2710589	117.971	18	Eu
Gm07	2721689	2723969	2.281	2	Eu
Gm07	2740071	2744120	4.05	3	Eu
Gm07	2756750	2758938	2.189	3	Eu
Gm07	2772442	2900965	128.524	17	Eu
Gm07	2912631	2929896	17.266	2	Eu
Gm07	2958652	2964974	6.323	2	Eu
Gm07	2982440	3107698	125.259	19	Eu
Gm07	3143196	3147674	4.479	3	Eu
Gm07	3160085	3264089	104.005	14	Eu
Gm07	3269836	3302989	33.154	7	Eu
Gm07	3318193	3381802	63.61	7	Eu
Gm07	3845105	4006501	161.397	12	Eu
Gm07	5035046	5042111	7.066	3	Eu
Gm07	5067166	5075542	8.377	2	Eu
Gm07	5143130	5152231	9.102	2	Eu
Gm07	5213223	5226366	13.144	2	Eu
Gm07	5257668	5352313	94.646	4	Eu
Gm07	5365215	5382683	17.469	2	Eu
Gm07	5457696	5481829	24.134	3	Eu
Gm07	5484977	5601844	116.868	7	Eu
Gm07	5602544	5885335	282.792	9	Eu
Gm07	5900018	5922572	22.555	3	Eu
Gm07	5944283	5945444	1.162	2	Eu
Gm07	5957056	5961174	4.119	2	Eu
Gm07	5989451	6016358	26.908	3	Eu
Gm07	6154255	6161800	7.546	2	Eu
Gm07	6253050	6254353	1.304	2	Eu
Gm07	6436375	6451421	15.047	5	Eu
Gm07	6521175	6564316	43.142	6	Eu
Gm07	6602734	6604493	1.76	2	Eu
Gm07	6692078	6716243	24.166	3	Eu
Gm07	6859582	6923886	64.305	6	Eu
Gm07	6992813	7096376	103.564	4	Eu
Gm07	7143383	7146116	2.734	2	Eu
Gm07	7146822	7220695	73.874	8	Eu
Gm07	7309830	7427187	117.358	7	Eu
Gm07	7456209	7514098	57.89	8	Eu
Gm07	7551391	7579367	27.977	4	Eu
Gm07	7598542	7610993	12.452	3	Eu
Gm07	7639477	7647721	8.245	3	Eu
Gm07	7652593	7654705	2.113	3	Eu
Gm07	7694920	7706264	11.345	2	Eu
Gm07	7713915	7732175	18.261	2	Eu
Gm07	7756481	7839159	82.679	16	Eu
Gm07	7871720	7873314	1.595	2	Eu
Gm07	7887090	7913364	26.275	3	Eu
Gm07	7984980	8012522	27.543	6	Eu
Gm07	8017031	8018299	1.269	2	Eu
Gm07	8045005	8046322	1.318	2	Eu
Gm07	8091653	8112122	20.47	3	Eu
Gm07	8124548	8127066	2.519	2	Eu
Gm07	8153872	8176553	22.682	3	Eu
Gm07	8237572	8246496	8.925	2	Eu
Gm07	8295172	8324319	29.148	3	Eu
Gm07	8341526	8385653	44.128	6	Eu
Gm07	8410531	8591371	180.841	21	Eu
Gm07	8610062	8751420	141.359	13	Eu
Gm07	8826122	8950431	124.31	22	Eu
Gm07	8966079	8967078	1	2	Eu
Gm07	8982894	9035695	52.802	5	Eu
Gm07	9043624	9103591	59.968	11	Eu
Gm07	9142813	9182703	39.891	4	Eu
Gm07	9267799	9277466	9.668	2	Eu
Gm07	9304023	9305234	1.212	2	Eu
Gm07	9306819	9430485	123.667	6	Eu
Gm07	9463636	9480180	16.545	5	Eu
Gm07	9531815	9535678	3.864	2	Eu
Gm07	9565083	9569563	4.481	2	Eu
Gm07	9615325	9628835	13.511	2	Eu
Gm07	9771696	9774687	2.992	2	Eu
Gm07	9778273	9913651	135.379	14	Eu
Gm07	9993337	10022622	29.286	3	Eu
Gm07	10035701	10039459	3.759	2	Eu
Gm07	10059503	10138691	79.189	11	Eu
Gm07	10194371	10364915	170.545	8	Eu
Gm07	10399192	10451670	52.479	5	Eu
Gm07	11007176	11205216	198.041	19	Eu
Gm07	11206263	11218843	12.581	2	Eu
Gm07	11696663	11762657	65.995	6	Eu
Gm07	11772974	11778534	5.561	2	Eu
Gm07	11817464	11824476	7.013	3	Eu
Gm07	11858571	12769369	910.799	28	Eu
Gm07	12846924	12858110	11.187	2	Eu
Gm07	12860185	13859008	998.824	70	Eu
Gm07	13879236	14587011	707.776	93	Eu
Gm07	14687131	14697967	10.837	3	Eu
Gm07	14699589	14733186	33.598	8	Eu
Gm07	14748407	14750838	2.432	2	Eu
Gm07	14830454	14954039	123.586	21	Eu
Gm07	14978487	14992648	14.162	4	Eu
Gm07	15033878	15151792	117.915	17	Eu
Gm07	15181335	15282657	101.323	9	Eu
Gm07	15318812	15340513	21.702	3	Eu
Gm07	15352030	15361031	9.002	3	Eu
Gm07	15372161	15376396	4.236	2	Eu
Gm07	15394475	15472378	77.904	13	Eu
Gm07	15494407	15496492	2.086	3	Eu
Gm07	15549006	15571775	22.77	3	Eu
Gm07	15602038	15667842	65.805	7	Eu
Gm07	15694667	15710855	16.189	4	Eu
Gm07	15939720	15951021	11.302	2	Eu
Gm07	16036587	16051366	14.78	3	Eu
Gm07	16084007	16158192	74.186	8	Eu
Gm07	16516614	16615822	99.209	12	Eu
Gm07	16722818	17009168	286.351	15	Eu
Gm07	17030454	17052827	22.374	6	Eu
Gm07	17107505	17117347	9.843	4	Eu
Gm07	18175034	18293045	118.012	5	Het
Gm07	19278071	19361456	83.386	4	Het
Gm07	19618539	20155606	537.068	13	Het
Gm07	20174448	21171241	996.794	16	Het
Gm07	21193861	21444938	251.078	5	Het
Gm07	22211937	23062613	850.677	9	Het
Gm07	23417893	24406850	988.958	10	Het
Gm07	24790534	25767265	976.732	15	Het
Gm07	26960074	27650316	690.243	10	Het
Gm07	27791291	28790669	999.379	10	Het
Gm07	30208798	31078100	869.303	8	Het
Gm07	31363791	32316553	952.763	7	Het
Gm07	32622237	33622237	1000	8	Het
Gm07	34297181	35091912	794.732	27	Het
Gm07	35503950	35619623	115.674	6	Eu
Gm07	35809061	35992034	182.974	12	Eu
Gm07	36094482	36242305	147.824	5	Eu
Gm07	36285014	36293327	8.314	2	Eu
Gm07	36480188	36560926	80.739	9	Eu
Gm07	36582520	36634863	52.344	5	Eu
Gm07	36678744	36687397	8.654	2	Eu
Gm07	36767621	36997691	230.071	15	Eu
Gm07	37028562	37049119	20.558	5	Eu
Gm07	37091925	37102146	10.222	3	Eu
Gm07	37103795	37104556	0.762	2	Eu
Gm07	37141494	37143613	2.12	2	Eu
Gm07	37175863	37185084	9.222	2	Eu
Gm07	37211023	37249021	37.999	6	Eu
Gm07	37251623	37260926	9.304	3	Eu
Gm07	37273165	37334074	60.91	9	Eu
Gm07	37337208	37766210	429.003	40	Eu
Gm07	37780400	37811342	30.943	4	Eu
Gm07	37813869	37822798	8.93	2	Eu
Gm07	37874462	37875354	0.893	2	Eu
Gm07	37876224	37905891	29.668	4	Eu
Gm07	37919194	37961679	42.486	7	Eu
Gm07	37962669	37983142	20.474	4	Eu
Gm07	37994568	38036244	41.677	11	Eu
Gm07	38114664	38117221	2.558	2	Eu
Gm07	38169551	38182939	13.389	2	Eu
Gm07	38235647	38245951	10.305	4	Eu
Gm07	38279775	38288034	8.26	2	Eu
Gm07	38310801	38365867	55.067	5	Eu
Gm07	38437911	38440706	2.796	3	Eu
Gm07	38462724	38594738	132.015	8	Eu
Gm07	39160931	39232884	71.954	4	Eu
Gm07	42101622	42102555	0.934	2	Eu
Gm07	42111727	42396378	284.652	5	Eu
Gm07	42851461	42931751	80.291	6	Eu
Gm07	44451098	44461064	9.967	2	Eu
Gm07	44551009	44622948	71.94	7	Eu
Gm08	1461598	1680323	218.726	27	Eu
Gm08	1966701	1979440	12.74	5	Eu
Gm08	2020964	2041076	20.113	8	Eu
Gm08	2049705	2056142	6.438	3	Eu
Gm08	2093141	2200020	106.88	17	Eu
Gm08	2275153	2486885	211.733	31	Eu
Gm08	2545667	2568894	23.228	4	Eu
Gm08	2622664	2723210	100.547	15	Eu
Gm08	2728529	2926419	197.891	15	Eu
Gm08	2987552	3018731	31.18	4	Eu
Gm08	3029556	3369110	339.555	25	Eu
Gm08	3503200	3820272	317.073	8	Eu
Gm08	4266625	4747497	480.873	5	Eu
Gm08	4800584	4948216	147.633	6	Eu
Gm08	4982359	5082382	100.024	6	Eu
Gm08	5083749	5113384	29.636	3	Eu
Gm08	5234244	5324634	90.391	8	Eu
Gm08	5702524	5960619	258.096	5	Eu
Gm08	7463872	7467165	3.294	2	Eu
Gm08	7505813	7715105	209.293	17	Eu
Gm08	7786520	7856393	69.874	7	Eu
Gm08	7876754	7889780	13.027	2	Eu
Gm08	8185799	8282902	97.104	10	Eu
Gm08	8286721	8483831	197.111	6	Eu
Gm08	8541523	8577294	35.772	4	Eu
Gm08	8803704	9179927	376.224	14	Eu
Gm08	9252707	9436305	183.599	7	Eu
Gm08	9480444	9597333	116.89	6	Eu
Gm08	9683120	9741542	58.423	6	Eu
Gm08	9845186	9848168	2.983	2	Eu
Gm08	9915199	9966020	50.822	5	Eu
Gm08	10073125	10203865	130.741	11	Eu
Gm08	10303031	10310275	7.245	3	Eu
Gm08	10413547	10480319	66.773	7	Eu
Gm08	10552854	10611123	58.27	9	Eu
Gm08	10725512	10735245	9.734	3	Eu
Gm08	11074125	11076882	2.758	2	Eu
Gm08	11257840	11267606	9.767	3	Eu
Gm08	11359720	11425715	65.996	10	Eu
Gm08	11447379	11451417	4.039	2	Eu
Gm08	11750012	11844914	94.903	10	Eu
Gm08	11914363	11925850	11.488	7	Eu
Gm08	11941244	12055669	114.426	9	Eu
Gm08	12250283	12302382	52.1	9	Eu
Gm08	12358341	12359072	0.732	3	Eu
Gm08	12398961	12402407	3.447	2	Eu
Gm08	12471683	12472279	0.597	2	Eu
Gm08	12971742	13311178	339.437	10	Eu
Gm08	13348835	13509852	161.018	6	Eu
Gm08	13763372	13782412	19.041	2	Eu
Gm08	13914377	14033412	119.036	8	Eu
Gm08	14197379	14199894	2.516	3	Eu
Gm08	14223843	14252681	28.839	5	Eu
Gm08	14258754	14265356	6.603	2	Eu
Gm08	14307058	14320848	13.791	3	Eu
Gm08	14622241	14646649	24.409	3	Eu
Gm08	14781850	14791358	9.509	2	Eu
Gm08	14810794	14850915	40.122	7	Eu
Gm08	14851369	14853733	2.365	4	Eu
Gm08	15180038	15188049	8.012	3	Eu
Gm08	15193841	15193996	0.156	2	Eu
Gm08	15195901	15449932	254.032	11	Eu
Gm08	15617476	15627181	9.706	2	Eu
Gm08	15716694	15728680	11.987	2	Eu
Gm08	15829093	16267207	438.115	28	Eu
Gm08	16589841	16599293	9.453	5	Eu
Gm08	16622906	16623838	0.933	2	Eu
Gm08	16678721	16831159	152.439	10	Eu
Gm08	16839374	16839857	0.484	2	Eu
Gm08	16964379	17171212	206.834	6	Eu
Gm08	17273651	17307109	33.459	6	Eu
Gm08	17529249	17531861	2.613	2	Eu
Gm08	17579846	17595324	15.479	2	Eu
Gm08	17694962	17718826	23.865	3	Eu
Gm08	17865917	17932152	66.236	8	Eu
Gm08	18098099	18100676	2.578	6	Eu
Gm08	18326208	18337119	10.912	3	Eu
Gm08	18337223	18346499	9.277	4	Eu
Gm08	18346699	18550866	204.168	14	Eu
Gm08	18714116	18714236	0.121	2	Eu
Gm08	18727771	18896188	168.418	13	Eu
Gm08	19116805	19322849	206.045	37	Eu
Gm08	19324131	20297626	973.496	160	Eu
Gm08	20335709	20339227	3.519	3	Eu
Gm08	20536534	20979500	442.967	20	Eu
Gm08	21041021	22014252	973.232	114	Eu
Gm08	22034962	22048048	13.087	2	Eu
Gm08	22123551	22515999	392.449	21	Eu
Gm08	22519515	22537487	17.973	3	Eu
Gm08	22555084	22641971	86.888	23	Eu
Gm08	22702507	23157302	454.796	72	Eu
Gm08	23161994	24160657	998.664	17	Eu
Gm08	24663866	25219400	555.535	4	Het
Gm08	25357788	26352825	995.038	10	Het
Gm08	26452650	26933667	481.018	8	Het
Gm08	26974558	27964020	989.463	7	Het
Gm08	28027433	28472301	444.869	4	Het
Gm08	28527628	29524227	996.6	11	Het
Gm08	29573363	29789929	216.567	5	Het
Gm08	29857018	30854690	997.673	17	Het
Gm08	31214802	32064624	849.823	6	Het
Gm08	32123300	33113114	989.815	13	Het
Gm08	33148401	34146437	998.037	14	Het
Gm08	34179351	35139297	959.947	18	Het
Gm08	35467148	36380068	912.921	9	Het
Gm08	37056391	38044939	988.549	5	Het
Gm08	39638583	39780482	141.9	11	Eu
Gm08	40066964	40173645	106.682	6	Eu
Gm08	40206663	40220221	13.559	5	Eu
Gm08	40269698	40289000	19.303	7	Eu
Gm08	40316209	40589333	273.125	12	Eu
Gm08	40709662	41154140	444.479	37	Eu
Gm08	41503963	41504420	0.458	2	Eu
Gm08	41553888	41811981	258.094	15	Eu
Gm08	41814267	41825010	10.744	2	Eu
Gm08	41850395	41883157	32.763	5	Eu
Gm08	42050788	42056397	5.61	2	Eu
Gm08	42232972	42329267	96.296	4	Eu
Gm08	42541896	42544065	2.17	2	Eu
Gm08	42566150	42613107	46.958	5	Eu
Gm08	42757127	42803385	46.259	5	Eu
Gm08	42827705	42906060	78.356	4	Eu
Gm08	42917455	42937574	20.12	4	Eu
Gm08	42982622	42993559	10.938	2	Eu
Gm08	43001043	43049524	48.482	5	Eu
Gm08	43065909	43072388	6.48	6	Eu
Gm08	43092576	43098370	5.795	2	Eu
Gm08	43121446	43272598	151.153	19	Eu
Gm08	43283501	43289549	6.049	3	Eu
Gm08	43291907	43306749	14.843	4	Eu
Gm08	43321653	43427983	106.331	14	Eu
Gm08	43471068	43478740	7.673	2	Eu
Gm08	43483735	43509959	26.225	3	Eu
Gm08	44057851	44132418	74.568	4	Eu
Gm08	44242727	44265646	22.92	6	Eu
Gm08	44365374	44368268	2.895	2	Eu
Gm08	44422211	44448158	25.948	5	Eu
Gm08	44514044	44516752	2.709	2	Eu
Gm08	44602360	44632488	30.129	4	Eu
Gm08	45086900	45091049	4.15	3	Eu
Gm08	45241690	45270892	29.203	3	Eu
Gm08	45291913	45845988	554.076	43	Eu
Gm08	45859150	45860973	1.824	3	Eu
Gm08	45864362	46224352	359.991	41	Eu
Gm08	46236506	46287287	50.782	8	Eu
Gm08	46549497	46874024	324.528	8	Eu
Gm08	46904594	46945161	40.568	4	Eu
Gm09	342047	421559	79.513	8	Eu
Gm09	449699	645519	195.821	10	Eu
Gm09	720803	727059	6.257	4	Eu
Gm09	768014	998472	230.459	27	Eu
Gm09	1048885	1053572	4.688	2	Eu
Gm09	1114022	1162832	48.811	4	Eu
Gm09	1188600	1251128	62.529	5	Eu
Gm09	1458776	1686414	227.639	11	Eu
Gm09	1729848	1768049	38.202	6	Eu
Gm09	1803217	1825571	22.355	3	Eu
Gm09	1868221	2022443	154.223	14	Eu
Gm09	2069867	2079870	10.004	3	Eu
Gm09	2327785	2330196	2.412	2	Eu
Gm09	2563451	2634593	71.143	7	Eu
Gm09	2685308	2729925	44.618	6	Eu
Gm09	2782987	2784336	1.35	2	Eu
Gm09	2799750	2800522	0.773	2	Eu
Gm09	2825998	2833930	7.933	2	Eu
Gm09	2926870	2940386	13.517	3	Eu
Gm09	3001101	3112514	111.414	11	Eu
Gm09	3174245	3230237	55.993	7	Eu
Gm09	3232979	3234707	1.729	2	Eu
Gm09	3379073	3394608	15.536	2	Eu
Gm09	3405467	3420354	14.888	2	Eu
Gm09	3454733	3492042	37.31	6	Eu
Gm09	3656728	3708901	52.174	8	Eu
Gm09	3724186	3753532	29.347	5	Eu
Gm09	3908797	4006298	97.502	15	Eu
Gm09	4027997	4030176	2.18	2	Eu
Gm09	4224050	4235911	11.862	2	Eu
Gm09	4272094	4273787	1.694	2	Eu
Gm09	4344903	4354636	9.734	4	Eu
Gm09	4428612	4450861	22.25	3	Eu
Gm09	4474732	4518093	43.362	4	Eu
Gm09	4535480	4536310	0.831	2	Eu
Gm09	4542201	4584302	42.102	4	Eu
Gm09	4586224	4594345	8.122	3	Eu
Gm09	4634804	4651867	17.064	5	Eu
Gm09	4653715	4700107	46.393	6	Eu
Gm09	4808687	4814962	6.276	3	Eu
Gm09	4834508	4968382	133.875	8	Eu
Gm09	4978296	4991159	12.864	5	Eu
Gm09	5057308	5064774	7.467	3	Eu
Gm09	5085586	5330097	244.512	11	Eu
Gm09	5337642	5345445	7.804	2	Eu
Gm09	5441162	5445022	3.861	3	Eu
Gm09	5468407	5492583	24.177	3	Eu
Gm09	5502957	5514307	11.351	3	Eu
Gm09	5650570	5663173	12.604	2	Eu
Gm09	5776858	5781494	4.637	2	Eu
Gm09	5876161	5900891	24.731	3	Eu
Gm09	5972860	5979646	6.787	3	Eu
Gm09	5997506	6036995	39.49	9	Eu
Gm09	6039955	6042592	2.638	3	Eu
Gm09	6250384	6298873	48.49	4	Eu
Gm09	6406649	6664095	257.447	21	Eu
Gm09	6676869	6722806	45.938	10	Eu
Gm09	6729236	6968486	239.251	18	Eu
Gm09	6971232	6975064	3.833	3	Eu
Gm09	7769872	8136083	366.212	8	Het
Gm09	8220623	8873349	652.727	8	Het
Gm09	9096046	9995592	899.547	14	Het
Gm09	10020514	10577665	557.152	10	Het
Gm09	10907406	11854826	947.421	16	Het
Gm09	11971834	12970094	998.261	14	Het
Gm09	13004315	13804576	800.262	13	Het
Gm09	13906176	14519300	613.125	9	Het
Gm09	14559357	15541448	982.092	15	Het
Gm09	15660351	15879646	219.296	5	Het
Gm09	15930902	16929997	999.096	14	Het
Gm09	17143204	18064560	921.357	18	Het
Gm09	18135476	19133775	998.3	22	Het
Gm09	19321648	20315923	994.276	20	Het
Gm09	20604894	21055458	450.565	8	Het
Gm09	26945659	27825240	879.582	12	Het
Gm09	29418312	29819985	401.674	6	Het
Gm09	30988777	31615965	627.189	10	Het
Gm09	31659985	32146233	486.249	7	Het
Gm09	32197959	32838454	640.496	10	Het
Gm09	33127776	33424148	296.373	7	Het
Gm09	34431063	35112134	681.072	13	Het
Gm09	35869237	36141002	271.766	7	Het
Gm09	36271172	36332494	61.323	5	Eu
Gm09	36339670	36349477	9.808	5	Eu
Gm09	36391362	36403191	11.83	2	Eu
Gm09	36586870	36732646	145.777	12	Eu
Gm09	36782615	36784974	2.36	2	Eu
Gm09	36822257	36844563	22.307	4	Eu
Gm09	37112192	37719308	607.117	54	Eu
Gm09	37727697	37820977	93.281	9	Eu
Gm09	37821911	37823866	1.956	2	Eu
Gm09	37877883	38013391	135.509	11	Eu
Gm09	38014849	38217057	202.209	7	Eu
Gm09	38411145	38420905	9.761	2	Eu
Gm09	38454149	38468861	14.713	3	Eu
Gm09	38481288	38509337	28.05	4	Eu
Gm09	38637679	38765731	128.053	17	Eu
Gm09	38769154	38771421	2.268	2	Eu
Gm09	38777409	38827419	50.011	10	Eu
Gm09	38851672	38859017	7.346	3	Eu
Gm09	38876148	38985855	109.708	16	Eu
Gm09	39003046	39101520	98.475	7	Eu
Gm09	39214961	39226279	11.319	5	Eu
Gm09	39233402	39461761	228.36	37	Eu
Gm09	39462584	39473770	11.187	5	Eu
Gm09	39483835	39688119	204.285	33	Eu
Gm09	39723907	39725065	1.159	2	Eu
Gm09	39771532	39786458	14.927	4	Eu
Gm09	39797241	39933930	136.69	14	Eu
Gm09	40042325	40076858	34.534	4	Eu
Gm09	40189974	40512222	322.249	20	Eu
Gm09	40545611	40583025	37.415	6	Eu
Gm09	40619828	40674868	55.041	14	Eu
Gm09	40706793	40716598	9.806	2	Eu
Gm09	40722776	40728244	5.469	2	Eu
Gm09	40735941	40739310	3.37	2	Eu
Gm09	40763421	40798233	34.813	5	Eu
Gm09	40834823	40935575	100.753	13	Eu
Gm09	40985400	41079155	93.756	9	Eu
Gm09	41106335	41152978	46.644	4	Eu
Gm09	41198328	41282571	84.244	5	Eu
Gm09	41294412	41322615	28.204	4	Eu
Gm09	41536925	41542068	5.144	2	Eu
Gm09	41545235	41687223	141.989	8	Eu
Gm09	41688449	41694621	6.173	2	Eu
Gm09	41819055	41862997	43.943	5	Eu
Gm09	42160306	42173098	12.793	2	Eu
Gm09	42214539	42223101	8.563	4	Eu
Gm09	42230662	42238237	7.576	3	Eu
Gm09	42241644	42242532	0.889	2	Eu
Gm09	42370399	42409812	39.414	6	Eu
Gm09	42476552	42504935	28.384	3	Eu
Gm09	42543428	42824728	281.301	16	Eu
Gm09	42965746	42974503	8.758	2	Eu
Gm09	43086032	43097888	11.857	2	Eu
Gm09	43103646	43114374	10.729	3	Eu
Gm09	43164561	43370976	206.416	13	Eu
Gm09	43398389	43438315	39.927	5	Eu
Gm09	43508261	43598598	90.338	5	Eu
Gm09	43631780	43632754	0.975	2	Eu
Gm09	43649925	43739754	89.83	15	Eu
Gm09	43791306	43825898	34.593	9	Eu
Gm09	43859871	43892469	32.599	5	Eu
Gm09	43908050	44266451	358.402	11	Eu
Gm09	44300244	44598626	298.383	7	Eu
Gm09	44651367	44885956	234.59	12	Eu
Gm09	44902894	44977124	74.231	5	Eu
Gm09	45096015	45246950	150.936	13	Eu
Gm09	45417163	45434924	17.762	3	Eu
Gm09	45442087	45531116	89.03	6	Eu
Gm09	45556623	45586982	30.36	4	Eu
Gm09	45704506	45964983	260.478	26	Eu
Gm09	46013297	46017437	4.141	2	Eu
Gm09	46111739	46208079	96.341	7	Eu
Gm09	46229930	46243163	13.234	2	Eu
Gm09	46271877	46286993	15.117	3	Eu
Gm09	46319164	46323554	4.391	2	Eu
Gm09	46417888	46437772	19.885	3	Eu
Gm09	46803312	46805025	1.714	2	Eu
Gm10	14714	193866	179.153	10	Eu
Gm10	211785	217578	5.794	3	Eu
Gm10	227864	406427	178.564	11	Eu
Gm10	564161	586273	22.113	5	Eu
Gm10	621706	934939	313.234	9	Eu
Gm10	981062	1077178	96.117	10	Eu
Gm10	1178169	1191361	13.193	4	Eu
Gm10	1280627	1472849	192.223	13	Eu
Gm10	1478176	1526735	48.56	6	Eu
Gm10	1537996	1577269	39.274	7	Eu
Gm10	1581487	1596122	14.636	6	Eu
Gm10	1601908	1715230	113.323	14	Eu
Gm10	1882657	1895532	12.876	3	Eu
Gm10	2005332	2082811	77.48	5	Eu
Gm10	2128646	2231024	102.379	6	Eu
Gm10	2245073	2317882	72.81	7	Eu
Gm10	2369463	2428152	58.69	6	Eu
Gm10	2440872	2448665	7.794	4	Eu
Gm10	2482570	2482855	0.286	2	Eu
Gm10	2519809	2691003	171.195	12	Eu
Gm10	2691491	2707822	16.332	3	Eu
Gm10	2735054	2798526	63.473	6	Eu
Gm10	2821726	2832836	11.111	6	Eu
Gm10	2839265	2914855	75.591	9	Eu
Gm10	2920268	2928480	8.213	2	Eu
Gm10	3018093	3022221	4.129	2	Eu
Gm10	3052968	3183187	130.22	8	Eu
Gm10	3183902	3185959	2.058	2	Eu
Gm10	3186727	3276787	90.061	8	Eu
Gm10	3403318	3426604	23.287	3	Eu
Gm10	3483307	3494131	10.825	2	Eu
Gm10	3864734	3869316	4.583	4	Eu
Gm10	3884240	3896284	12.045	2	Eu
Gm10	3908216	3935125	26.91	4	Eu
Gm10	3951422	3996773	45.352	5	Eu
Gm10	4006295	4080606	74.312	14	Eu
Gm10	4100895	4218276	117.382	16	Eu
Gm10	4234920	4243725	8.806	2	Eu
Gm10	4260063	4308446	48.384	4	Eu
Gm10	4360182	4422952	62.771	7	Eu
Gm10	4517144	4528111	10.968	3	Eu
Gm10	4528924	4530988	2.065	3	Eu
Gm10	4551721	4552083	0.363	2	Eu
Gm10	4552615	4553472	0.858	2	Eu
Gm10	4553839	4575517	21.679	3	Eu
Gm10	4609130	4616997	7.868	4	Eu
Gm10	4626579	4638769	12.191	4	Eu
Gm10	4649255	4663087	13.833	4	Eu
Gm10	4667715	4668552	0.838	2	Eu
Gm10	4670275	4717515	47.241	5	Eu
Gm10	4718612	4722679	4.068	2	Eu
Gm10	4723852	4740381	16.53	4	Eu
Gm10	4741308	4749561	8.254	4	Eu
Gm10	4814162	4920466	106.305	9	Eu
Gm10	4929785	4972351	42.567	6	Eu
Gm10	5029837	5054852	25.016	6	Eu
Gm10	5096894	5142546	45.653	9	Eu
Gm10	5312435	5343251	30.817	5	Eu
Gm10	5375446	5409345	33.9	9	Eu
Gm10	5455842	5477657	21.816	5	Eu
Gm10	5542047	5546863	4.817	2	Eu
Gm10	5556984	5576371	19.388	4	Eu
Gm10	5749166	5884383	135.218	10	Eu
Gm10	5921425	5922076	0.652	2	Eu
Gm10	6019724	6020959	1.236	2	Eu
Gm10	6196864	6253401	56.538	7	Eu
Gm10	6378417	6494607	116.191	10	Eu
Gm10	6524119	6528807	4.689	3	Eu
Gm10	6625095	6627565	2.471	2	Eu
Gm10	7555615	7707496	151.882	10	Eu
Gm10	8908507	9375702	467.196	21	Eu
Gm10	10076828	11058224	981.397	13	Het
Gm10	11147618	12135687	988.07	16	Het
Gm10	12818806	13121697	302.892	8	Het
Gm10	13443386	13684185	240.8	6	Het
Gm10	14512546	15509377	996.832	16	Het
Gm10	15539434	16282651	743.218	10	Het
Gm10	16358875	17355123	996.249	17	Het
Gm10	17415132	18046580	631.449	11	Het
Gm10	18150022	18466622	316.601	9	Het
Gm10	18871339	19168968	297.63	4	Het
Gm10	19310467	20145629	835.163	14	Het
Gm10	21128258	21252941	124.684	4	Het
Gm10	23423791	23627779	203.989	4	Het
Gm10	24745712	24926551	180.84	4	Het
Gm10	26449968	26598887	148.92	4	Het
Gm10	27968025	28685678	717.654	7	Het
Gm10	35419460	36419433	999.974	22	Het
Gm10	36434115	36448006	13.892	2	Eu
Gm10	36634025	36637709	3.685	3	Eu
Gm10	36662142	36749441	87.3	22	Eu
Gm10	36750662	36751158	0.497	2	Eu
Gm10	36772662	36778506	5.845	6	Eu
Gm10	36793812	36804034	10.223	2	Eu
Gm10	36814459	36877051	62.593	4	Eu
Gm10	36913008	36917893	4.886	3	Eu
Gm10	36922219	36938260	16.042	5	Eu
Gm10	36963989	36978090	14.102	6	Eu
Gm10	37017328	37026240	8.913	5	Eu
Gm10	37056437	37124839	68.403	19	Eu
Gm10	37298266	37390628	92.363	4	Eu
Gm10	37469103	37485991	16.889	3	Eu
Gm10	37618173	37762748	144.576	7	Eu
Gm10	37793479	37807793	14.315	2	Eu
Gm10	38201734	38319856	118.123	6	Eu
Gm10	38648386	38681398	33.013	12	Eu
Gm10	38702370	38920364	217.995	38	Eu
Gm10	38920716	38921803	1.088	3	Eu
Gm10	38925480	38931645	6.166	2	Eu
Gm10	39113318	39195562	82.245	10	Eu
Gm10	39322841	39394332	71.492	13	Eu
Gm10	39407363	39423618	16.256	3	Eu
Gm10	39433793	39436379	2.587	2	Eu
Gm10	39504502	39513409	8.908	2	Eu
Gm10	39514151	39515813	1.663	2	Eu
Gm10	39575202	39594937	19.736	3	Eu
Gm10	39630441	39634315	3.875	2	Eu
Gm10	39669961	39745320	75.36	5	Eu
Gm10	39763527	39771689	8.163	2	Eu
Gm10	39782183	39784330	2.148	2	Eu
Gm10	39931120	39937578	6.459	2	Eu
Gm10	39941444	40014552	73.109	10	Eu
Gm10	40029440	40057396	27.957	4	Eu
Gm10	40077126	40089852	12.727	2	Eu
Gm10	40209510	40282094	72.585	6	Eu
Gm10	40671001	40701040	30.04	6	Eu
Gm10	40784262	40805200	20.939	3	Eu
Gm10	40875883	40883334	7.452	3	Eu
Gm10	40897562	40905591	8.03	3	Eu
Gm10	41374120	41445184	71.065	6	Eu
Gm10	41488608	42249479	760.872	8	Eu
Gm10	42262657	42296579	33.923	5	Eu
Gm10	42450430	42459549	9.12	4	Eu
Gm10	42500037	42521053	21.017	3	Eu
Gm10	42894189	42963703	69.515	4	Eu
Gm10	42965189	43014268	49.08	9	Eu
Gm10	43612052	43662144	50.093	6	Eu
Gm10	43685786	43926927	241.142	16	Eu
Gm10	43984045	44137020	152.976	17	Eu
Gm10	44156524	44161160	4.637	2	Eu
Gm10	44412549	44445941	33.393	8	Eu
Gm10	44532915	44972284	439.37	25	Eu
Gm10	45131282	45141082	9.801	2	Eu
Gm10	45332216	45339012	6.797	2	Eu
Gm10	45863169	46029403	166.235	14	Eu
Gm10	46069887	46351117	281.231	21	Eu
Gm10	46608179	46688003	79.825	5	Eu
Gm10	47265538	47417315	151.778	9	Eu
Gm10	47532314	47618284	85.971	13	Eu
Gm10	47730445	47756102	25.658	5	Eu
Gm10	47833380	48586134	752.755	51	Eu
Gm10	48617642	48643490	25.849	7	Eu
Gm10	48660556	48737547	76.992	11	Eu
Gm10	48753361	49084126	330.766	29	Eu
Gm10	49447586	49584311	136.726	7	Eu
Gm10	49589214	49599219	10.006	3	Eu
Gm10	49637759	49959419	321.661	21	Eu
Gm10	49965800	49973036	7.237	3	Eu
Gm10	49995743	50095630	99.888	8	Eu
Gm10	50270806	50286433	15.628	2	Eu
Gm11	17911	36107	18.197	3	Eu
Gm11	412074	580611	168.538	17	Eu
Gm11	1055471	1056287	0.817	2	Eu
Gm11	1161553	1187844	26.292	3	Eu
Gm11	1224933	1252683	27.751	3	Eu
Gm11	1267809	1275620	7.812	2	Eu
Gm11	1324338	1339540	15.203	2	Eu
Gm11	1346905	1364311	17.407	2	Eu
Gm11	1557197	1570929	13.733	4	Eu
Gm11	1590771	1591900	1.13	3	Eu
Gm11	1620921	1621346	0.426	2	Eu
Gm11	1692816	1711864	19.049	2	Eu
Gm11	1810921	1819789	8.869	3	Eu
Gm11	2092026	2092125	0.1	2	Eu
Gm11	2111286	2119235	7.95	4	Eu
Gm11	2122154	2168908	46.755	6	Eu
Gm11	2622133	2629964	7.832	5	Eu
Gm11	2658439	2750068	91.63	6	Eu
Gm11	3237839	3290780	52.942	8	Eu
Gm11	3384878	3641716	256.839	8	Eu
Gm11	4094763	4177326	82.564	12	Eu
Gm11	4221780	4243754	21.975	3	Eu
Gm11	4245787	4329480	83.694	12	Eu
Gm11	4329662	4345198	15.537	2	Eu
Gm11	4433364	4434154	0.791	2	Eu
Gm11	4554388	4577509	23.122	5	Eu
Gm11	4744322	4761255	16.934	3	Eu
Gm11	4777010	4866335	89.326	17	Eu
Gm11	4900008	5038312	138.305	8	Eu
Gm11	5080717	5123418	42.702	10	Eu
Gm11	5218899	5282088	63.19	9	Eu
Gm11	5293932	5297945	4.014	2	Eu
Gm11	5649896	5792175	142.28	8	Eu
Gm11	5822381	5834879	12.499	5	Eu
Gm11	5845673	5856792	11.12	3	Eu
Gm11	5877327	5953679	76.353	13	Eu
Gm11	5983320	5991755	8.436	4	Eu
Gm11	6047451	6259889	212.439	7	Eu
Gm11	6370337	6475157	104.821	6	Eu
Gm11	6574402	6698628	124.227	9	Eu
Gm11	6705116	7289606	584.491	30	Eu
Gm11	7302004	7354548	52.545	10	Eu
Gm11	7376702	7437965	61.264	17	Eu
Gm11	7661182	7858307	197.126	15	Eu
Gm11	7983593	8039710	56.118	8	Eu
Gm11	8039879	8039969	0.091	2	Eu
Gm11	8051823	8058140	6.318	3	Eu
Gm11	8089591	8092225	2.635	4	Eu
Gm11	8094850	8252466	157.617	14	Eu
Gm11	8254189	8557505	303.317	10	Eu
Gm11	8559349	8577475	18.127	2	Eu
Gm11	8942593	9176971	234.379	9	Eu
Gm11	9332331	9332557	0.227	4	Eu
Gm11	9434326	9434354	0.029	2	Eu
Gm11	9895185	9963410	68.226	7	Eu
Gm11	10304127	10446473	142.347	7	Eu
Gm11	10516051	11001277	485.227	19	Eu
Gm11	11633102	12036587	403.486	46	Eu
Gm11	12082349	13075838	993.49	18	Eu
Gm11	13585861	14186293	600.433	5	Eu
Gm11	14226507	15221055	994.549	53	Eu
Gm11	15229974	15380633	150.66	22	Eu
Gm11	15509991	15970311	460.321	23	Eu
Gm11	16205774	16219352	13.579	2	Eu
Gm11	16466878	16493814	26.937	10	Eu
Gm11	17415780	17417230	1.451	3	Eu
Gm11	17494036	17498419	4.384	3	Eu
Gm11	17531261	17531726	0.466	3	Eu
Gm11	17537324	17552326	15.003	4	Eu
Gm11	17556469	17988599	432.131	37	Het
Gm11	18116655	18394611	277.957	10	Het
Gm11	32837714	32910236	72.523	5	Eu
Gm11	33120512	33170465	49.954	5	Eu
Gm11	35438579	35710195	271.617	10	Eu
Gm11	35886927	35958044	71.118	5	Eu
Gm11	36252450	36267998	15.549	2	Eu
Gm11	36293058	36309758	16.701	4	Eu
Gm11	36404950	36483951	79.002	11	Eu
Gm11	36501419	36518427	17.009	2	Eu
Gm11	36532548	36533645	1.098	2	Eu
Gm11	36536153	36827628	291.476	31	Eu
Gm11	36836497	36864785	28.289	7	Eu
Gm11	36880604	36959818	79.215	15	Eu
Gm11	36976861	37126796	149.936	14	Eu
Gm11	37154307	37164920	10.614	2	Eu
Gm11	37219747	37237218	17.472	4	Eu
Gm11	37283308	37285950	2.643	3	Eu
Gm11	37297698	37336222	38.525	7	Eu
Gm11	37350373	37499262	148.89	9	Eu
Gm11	37622573	37630175	7.603	3	Eu
Gm11	37808033	37915215	107.183	22	Eu
Gm11	38005422	38005521	0.1	2	Eu
Gm11	38108912	38113088	4.177	3	Eu
Gm11	38121433	38136659	15.227	4	Eu
Gm11	38222204	38223419	1.216	2	Eu
Gm11	38236432	38271613	35.182	8	Eu
Gm11	38272042	38276932	4.891	2	Eu
Gm11	38299330	38328738	29.409	6	Eu
Gm11	38335839	38336620	0.782	3	Eu
Gm11	38424068	38454260	30.193	8	Eu
Gm11	38463932	38482375	18.444	2	Eu
Gm11	38496557	38497698	1.142	2	Eu
Gm11	38767240	38786910	19.671	6	Eu
Gm11	38862991	38880894	17.904	4	Eu
Gm11	38892011	38892180	0.17	2	Eu
Gm11	38937655	38939603	1.949	2	Eu
Gm11	38942197	39005890	63.694	11	Eu
Gm11	39100528	39110773	10.246	4	Eu
Gm11	39116630	39122143	5.514	3	Eu
Gm12	13624	129687	116.064	11	Eu
Gm12	138833	632910	494.078	51	Eu
Gm12	731915	834971	103.057	12	Eu
Gm12	849243	1839277	990.035	100	Eu
Gm12	1948944	2184391	235.448	8	Eu
Gm12	2190211	2198164	7.954	2	Eu
Gm12	2379195	2391711	12.517	3	Eu
Gm12	2675412	2681036	5.625	2	Eu
Gm12	2735801	2998083	262.283	30	Eu
Gm12	3123778	3143636	19.859	5	Eu
Gm12	3149734	3414187	264.454	32	Eu
Gm12	3444023	3507039	63.017	6	Eu
Gm12	3552909	3556353	3.445	2	Eu
Gm12	3968838	4025840	57.003	10	Eu
Gm12	4150400	4154550	4.151	3	Eu
Gm12	4363882	4570943	207.062	5	Eu
Gm12	4592200	4599425	7.226	2	Eu
Gm12	4712660	4848039	135.38	4	Eu
Gm12	4902128	5006001	103.874	9	Eu
Gm12	5008385	5009437	1.053	2	Eu
Gm12	5706745	5725428	18.684	2	Eu
Gm12	6023395	6099511	76.117	6	Eu
Gm12	6123015	6134230	11.216	3	Eu
Gm12	6144576	6147528	2.953	2	Eu
Gm12	6150215	6151953	1.739	3	Eu
Gm12	6176401	6186248	9.848	4	Eu
Gm12	6195964	6268063	72.1	6	Eu
Gm12	6275768	6412932	137.165	16	Eu
Gm12	6449461	6468213	18.753	2	Eu
Gm12	6663270	6663966	0.697	2	Eu
Gm12	6846625	6917489	70.865	7	Eu
Gm12	6922319	6935169	12.851	5	Eu
Gm12	6942692	7048446	105.755	11	Eu
Gm12	7068127	7135310	67.184	11	Eu
Gm12	7162872	7263017	100.146	9	Eu
Gm12	7270512	7271587	1.076	2	Eu
Gm12	7311469	7315720	4.252	2	Eu
Gm12	7316668	7325785	9.118	2	Eu
Gm12	7436103	7525032	88.93	15	Eu
Gm12	7551206	7568477	17.272	2	Eu
Gm12	7584843	7591207	6.365	3	Eu
Gm12	7898695	7900115	1.421	2	Eu
Gm12	7932007	7943845	11.839	3	Eu
Gm12	7948176	7949328	1.153	2	Eu
Gm12	7962065	7969175	7.111	2	Eu
Gm12	7971445	7975816	4.372	2	Eu
Gm12	8397295	8435100	37.806	7	Eu
Gm12	8972286	9048376	76.091	6	Eu
Gm12	9174400	9193994	19.595	2	Het
Gm12	10015000	10253848	238.849	5	Het
Gm12	10933346	11177435	244.09	5	Het
Gm12	11306279	11412675	106.397	5	Het
Gm12	12635492	13549641	914.15	8	Het
Gm12	14427820	15419273	991.454	17	Het
Gm12	15472392	16471723	999.332	16	Het
Gm12	16533374	16906970	373.597	5	Het
Gm12	16928024	17926750	998.727	18	Het
Gm12	21973805	22434103	460.299	7	Het
Gm12	32537979	32654107	116.129	6	Eu
Gm12	32771353	32772830	1.478	2	Eu
Gm12	32786432	32819989	33.558	5	Eu
Gm12	33045188	33053066	7.879	3	Eu
Gm12	33536846	33656706	119.861	8	Eu
Gm12	33810939	33815566	4.628	2	Eu
Gm12	34200710	34217043	16.334	2	Eu
Gm12	34380492	34406921	26.43	3	Eu
Gm12	34412350	34413285	0.936	2	Eu
Gm12	34421934	34437413	15.48	5	Eu
Gm12	34528114	34600990	72.877	7	Eu
Gm12	34640458	34663420	22.963	5	Eu
Gm12	34719632	34908863	189.232	14	Eu
Gm12	34930494	34936408	5.915	5	Eu
Gm12	34945512	34953939	8.428	2	Eu
Gm12	34961698	34967762	6.065	2	Eu
Gm12	34979415	35004334	24.92	3	Eu
Gm12	35071754	35088227	16.474	5	Eu
Gm12	35101791	35192993	91.203	4	Eu
Gm12	35299006	35317817	18.812	3	Eu
Gm12	35509887	35520893	11.007	3	Eu
Gm12	35525603	35560253	34.651	5	Eu
Gm12	35621134	35660801	39.668	4	Eu
Gm12	35857772	35873354	15.583	2	Eu
Gm12	35900470	35958842	58.373	4	Eu
Gm12	36259982	36260499	0.518	2	Eu
Gm12	36340150	36347526	7.377	2	Eu
Gm12	36420692	36436625	15.934	5	Eu
Gm12	36441494	36456298	14.805	3	Eu
Gm12	36510299	36517707	7.409	2	Eu
Gm12	36521077	36780299	259.223	8	Eu
Gm12	36960931	36982788	21.858	3	Eu
Gm12	37212428	37244835	32.408	4	Eu
Gm12	37290674	37564908	274.235	16	Eu
Gm12	37592329	37602264	9.936	2	Eu
Gm12	37691121	37711411	20.291	4	Eu
Gm12	37714225	37749090	34.866	8	Eu
Gm12	37761495	37768592	7.098	2	Eu
Gm12	37784886	37820942	36.057	7	Eu
Gm12	37971963	38007047	35.085	6	Eu
Gm12	38034489	38053931	19.443	4	Eu
Gm12	38059146	38078488	19.343	5	Eu
Gm12	38118136	38183927	65.792	9	Eu
Gm12	38192251	38198929	6.679	3	Eu
Gm12	38202617	38205763	3.147	2	Eu
Gm12	38737160	38739071	1.912	2	Eu
Gm12	38752987	38823410	70.424	4	Eu
Gm12	38980839	39004772	23.934	4	Eu
Gm12	39025303	39026882	1.58	2	Eu
Gm12	39032885	39159557	126.673	9	Eu
Gm12	39378464	39387171	8.708	2	Eu
Gm12	39420263	39424738	4.476	2	Eu
Gm12	39447867	39465759	17.893	4	Eu
Gm12	39490812	39492570	1.759	2	Eu
Gm12	39620327	39652473	32.147	6	Eu
Gm12	39672572	39705541	32.97	5	Eu
Gm12	39921557	39968231	46.675	8	Eu
Gm12	39974456	39990201	15.746	4	Eu
Gm13	5491	105760	100.27	21	Eu
Gm13	274240	297095	22.856	3	Eu
Gm13	344320	616283	271.964	6	Eu
Gm13	682453	718627	36.175	10	Eu
Gm13	766562	857022	90.461	10	Eu
Gm13	880367	931368	51.002	8	Eu
Gm13	1236113	1338620	102.508	5	Eu
Gm13	1528565	1533632	5.068	3	Eu
Gm13	1598549	1601447	2.899	2	Eu
Gm13	1624949	1766981	142.033	30	Eu
Gm13	2253492	2270752	17.261	3	Eu
Gm13	2336776	2348132	11.357	2	Eu
Gm13	2396913	2397510	0.598	2	Eu
Gm13	2444492	2493212	48.721	7	Eu
Gm13	2593543	2958923	365.381	18	Eu
Gm13	2959852	3010849	50.998	6	Eu
Gm13	3340692	3348863	8.172	6	Eu
Gm13	3387027	3525070	138.044	24	Eu
Gm13	3525425	3554165	28.741	8	Eu
Gm13	3620512	3640040	19.529	4	Eu
Gm13	3657853	3737030	79.178	9	Eu
Gm13	4198124	4384994	186.871	22	Eu
Gm13	4437488	4520811	83.324	10	Eu
Gm13	4524784	4538812	14.029	7	Eu
Gm13	4553337	4565454	12.118	4	Eu
Gm13	4592284	4595544	3.261	3	Eu
Gm13	4625843	4801382	175.54	10	Eu
Gm13	4815748	4837680	21.933	5	Eu
Gm13	4844973	4906858	61.886	8	Eu
Gm13	4931285	4936050	4.766	2	Eu
Gm13	4938414	4979358	40.945	5	Eu
Gm13	5006288	5033835	27.548	6	Eu
Gm13	5034827	5037429	2.603	4	Eu
Gm13	5211326	5272793	61.468	7	Eu
Gm13	5426687	5427187	0.501	2	Eu
Gm13	5531751	5557490	25.74	9	Eu
Gm13	5654087	5674534	20.448	4	Eu
Gm13	5694721	5789153	94.433	13	Eu
Gm13	5798971	5803936	4.966	3	Eu
Gm13	5872811	5901867	29.057	5	Eu
Gm13	5924238	5985080	60.843	6	Eu
Gm13	5993892	5994977	1.086	2	Eu
Gm13	6070928	6072061	1.134	3	Eu
Gm13	6151892	6171846	19.955	2	Eu
Gm13	6343741	6402610	58.87	11	Eu
Gm13	6488109	6509852	21.744	3	Eu
Gm13	6594227	6645543	51.317	15	Eu
Gm13	6674043	6675747	1.705	2	Eu
Gm13	6676238	6687503	11.266	6	Eu
Gm13	6747626	6762232	14.607	4	Eu
Gm13	6873160	6893098	19.939	6	Eu
Gm13	6899536	6900499	0.964	2	Eu
Gm13	6911422	6962601	51.18	7	Eu
Gm13	6974871	7077769	102.899	14	Eu
Gm13	7083447	7103745	20.299	8	Eu
Gm13	7104614	7106445	1.832	2	Eu
Gm13	7111198	7128595	17.398	10	Eu
Gm13	7135872	7141124	5.253	2	Eu
Gm13	7197648	7201861	4.214	4	Eu
Gm13	7221435	7274295	52.861	10	Eu
Gm13	7310985	7330967	19.983	7	Eu
Gm13	7521987	7590400	68.414	7	Eu
Gm13	7705010	7788595	83.586	7	Eu
Gm13	7802718	7805648	2.931	2	Eu
Gm13	7810247	7812489	2.243	2	Eu
Gm13	7842688	7972104	129.417	6	Eu
Gm13	8035911	8046044	10.134	2	Eu
Gm13	8129062	8168052	38.991	6	Eu
Gm13	8587714	9381699	793.986	9	Het
Gm13	9539917	10442448	902.532	17	Het
Gm13	12461649	12658772	197.124	4	Het
Gm13	13088744	13220205	131.462	5	Het
Gm13	13673438	14458750	785.313	11	Het
Gm13	16484079	17023872	539.794	8	Het
Gm13	17059609	18042661	983.053	11	Het
Gm13	18082200	18985572	903.373	10	Het
Gm13	19084498	20082217	997.72	14	Het
Gm13	23774236	23783264	9.029	2	Eu
Gm13	24524613	24529247	4.635	2	Eu
Gm13	24708738	24719470	10.733	2	Eu
Gm13	25174854	26101217	926.364	106	Eu
Gm13	26279705	26318296	38.592	12	Eu
Gm13	26527145	26599187	72.043	13	Eu
Gm13	26605605	26732626	127.022	25	Eu
Gm13	26745303	26749514	4.212	2	Eu
Gm13	26774427	26872630	98.204	13	Eu
Gm13	26894470	26999788	105.319	9	Eu
Gm13	27010004	27012853	2.85	4	Eu
Gm13	27049303	27132590	83.288	12	Eu
Gm13	27134389	27134846	0.458	2	Eu
Gm13	27137476	27170801	33.326	6	Eu
Gm13	27182132	27192299	10.168	2	Eu
Gm13	27212330	27249416	37.087	8	Eu
Gm13	27251402	27371714	120.313	19	Eu
Gm13	27399364	27418207	18.844	3	Eu
Gm13	27428800	27436766	7.967	3	Eu
Gm13	27476784	27484402	7.619	5	Eu
Gm13	27485765	27514400	28.636	3	Eu
Gm13	27581809	27591159	9.351	2	Eu
Gm13	27659281	27745935	86.655	13	Eu
Gm13	27776466	27781688	5.223	2	Eu
Gm13	27801871	27803850	1.98	2	Eu
Gm13	27808557	27830193	21.637	4	Eu
Gm13	27839499	27875724	36.226	5	Eu
Gm13	27900296	28015563	115.268	17	Eu
Gm13	28109931	28193389	83.459	9	Eu
Gm13	28198593	28201861	3.269	2	Eu
Gm13	28206014	28208418	2.405	2	Eu
Gm13	28212448	28231388	18.941	2	Eu
Gm13	28333379	28373079	39.701	6	Eu
Gm13	28436154	28482703	46.55	7	Eu
Gm13	28550563	28559988	9.426	5	Eu
Gm13	28637128	28739676	102.549	4	Eu
Gm13	28963349	28975272	11.924	5	Eu
Gm13	29036850	29042122	5.273	2	Eu
Gm13	29071734	29092018	20.285	4	Eu
Gm13	29101069	29107742	6.674	4	Eu
Gm13	29122388	29126335	3.948	3	Eu
Gm13	29247971	29248808	0.838	2	Eu
Gm13	29265240	29266326	1.087	2	Eu
Gm13	29392190	29394503	2.314	4	Eu
Gm13	29467120	29524129	57.01	5	Eu
Gm13	29565413	29565886	0.474	2	Eu
Gm13	29573353	29574578	1.226	3	Eu
Gm13	29587255	29661903	74.649	6	Eu
Gm13	29681861	29739984	58.124	8	Eu
Gm13	29806016	29807795	1.78	2	Eu
Gm13	29825089	29850396	25.308	5	Eu
Gm13	29870401	30727565	857.165	75	Eu
Gm13	30738046	30782566	44.521	6	Eu
Gm13	30793703	30923663	129.961	15	Eu
Gm13	30942034	30944035	2.002	2	Eu
Gm13	30966328	30981497	15.17	2	Eu
Gm13	31013252	31230164	216.913	21	Eu
Gm13	31254077	31313202	59.126	5	Eu
Gm13	31347279	31847748	500.47	51	Eu
Gm13	31849316	31860090	10.775	4	Eu
Gm13	31862308	31888758	26.451	7	Eu
Gm13	31999144	32011502	12.359	2	Eu
Gm13	32100739	32120834	20.096	3	Eu
Gm13	32365734	32368683	2.95	3	Eu
Gm13	32575902	32603971	28.07	4	Eu
Gm13	32788082	32844795	56.714	4	Eu
Gm13	32954871	33081051	126.181	17	Eu
Gm13	33086178	33530429	444.252	43	Eu
Gm13	34433401	34435666	2.266	2	Eu
Gm13	34616274	35188028	571.755	72	Eu
Gm13	35248287	35260618	12.332	4	Eu
Gm13	35823484	35946886	123.403	24	Eu
Gm13	35950224	36372438	422.215	43	Eu
Gm13	36375127	36573410	198.284	29	Eu
Gm13	36596115	36688305	92.191	12	Eu
Gm13	36715598	36716562	0.965	2	Eu
Gm13	36807064	36884950	77.887	7	Eu
Gm13	36998896	37224339	225.444	9	Eu
Gm13	37972467	37988956	16.49	2	Eu
Gm13	38015204	38023055	7.852	3	Eu
Gm13	38029804	38039570	9.767	5	Eu
Gm13	38378518	38430250	51.733	13	Eu
Gm13	38460514	38492652	32.139	6	Eu
Gm13	38546230	38550854	4.625	2	Eu
Gm13	38710451	38813781	103.331	4	Eu
Gm13	38840706	38858330	17.625	2	Eu
Gm13	38873567	38917236	43.67	4	Eu
Gm13	39065528	39328347	262.82	12	Eu
Gm13	39378367	39379565	1.199	3	Eu
Gm13	39396818	39419040	22.223	7	Eu
Gm13	39524102	39721684	197.583	16	Eu
Gm13	39736564	39843605	107.042	17	Eu
Gm13	39931362	39982227	50.866	4	Eu
Gm13	40185451	40210671	25.221	7	Eu
Gm13	40531608	40729921	198.314	11	Eu
Gm13	40751311	40753923	2.613	2	Eu
Gm13	40877230	40956091	78.862	5	Eu
Gm13	40977421	40983805	6.385	2	Eu
Gm13	41057913	41072931	15.019	2	Eu
Gm13	41203764	41376243	172.48	15	Eu
Gm13	41424200	41464063	39.864	4	Eu
Gm13	41818065	41872508	54.444	4	Eu
Gm13	41883214	42532209	648.996	25	Eu
Gm13	42860631	42868706	8.076	2	Eu
Gm13	42920565	43259421	338.857	4	Eu
Gm13	43411560	43730857	319.298	8	Eu
Gm13	43901091	43988715	87.625	4	Eu
Gm13	44017931	44042785	24.855	3	Eu
Gm14	113660	119548	5.889	2	Eu
Gm14	122063	127315	5.253	2	Eu
Gm14	162173	178326	16.154	3	Eu
Gm14	385815	396274	10.46	7	Eu
Gm14	421089	423187	2.099	2	Eu
Gm14	425198	594927	169.73	9	Eu
Gm14	622102	642275	20.174	3	Eu
Gm14	678112	696214	18.103	2	Eu
Gm14	752410	760728	8.319	2	Eu
Gm14	803109	858614	55.506	6	Eu
Gm14	879705	972283	92.579	8	Eu
Gm14	1033407	1041766	8.36	2	Eu
Gm14	1169266	1211168	41.903	4	Eu
Gm14	1240036	1247657	7.622	3	Eu
Gm14	1253814	1340473	86.66	8	Eu
Gm14	1423892	1480303	56.412	6	Eu
Gm14	1490039	1495353	5.315	2	Eu
Gm14	1513747	1537551	23.805	5	Eu
Gm14	1541177	1578831	37.655	7	Eu
Gm14	1593730	1621025	27.296	4	Eu
Gm14	1657815	1692422	34.608	5	Eu
Gm14	1697620	1876026	178.407	22	Eu
Gm14	1879468	1920263	40.796	4	Eu
Gm14	1935369	2018487	83.119	6	Eu
Gm14	2047252	2061896	14.645	2	Eu
[truncated: 1,095 more rows]
