# Supplementary material for: Fingerprinting Soybean Germplasm and Its Utility in Genomic Research
Source: G3 (Bethesda). 2015 Jul 28;5(10):1999–2006. doi: 10.1534/g3.115.019000 (PMC4592982; doi:10.1534/g3.115.019000)
Supplement: Supporting Information [file supp_g3.115.019000_TableS9.xlsx]

## Sheet: Sheet1
Table S9. FST of Wild versus landrace populations and landrace versus North American cultivar populations at 42,449 SNP loci across the 20 soybean chromosomes
SNP ID	Chromosome	SNP position	FST Wild vs. Landrace	FST Landrace vs. N. Am
Gm01_24939_A_G	Gm01	24939	0.03077	0.07819
Gm01_25990_C_T	Gm01	25990	0.02116	0.07873
Gm01_29658_A_G	Gm01	29658	0.47061	0.07938
Gm01_30699_G_A	Gm01	30699	0.00199	0.02712
Gm01_37005_C_T	Gm01	37005	0.08294	0.03035
Gm01_38469_C_A	Gm01	38469	0.00259	0.02947
Gm01_46360_A_G	Gm01	46360	0.47435	0.08105
Gm01_49225_G_A	Gm01	49225	0.07957	0.03106
Gm01_61178_C_T	Gm01	61178	0.00047	0.0783
Gm01_81983_C_A	Gm01	81983	0	0.07288
Gm01_83295_A_G	Gm01	83295	0.46261	0.08096
Gm01_90419_T_G	Gm01	90419	0.47776	0.08263
Gm01_92502_A_G	Gm01	92502	0.47287	0.08149
Gm01_96941_A_C	Gm01	96941	0.00267	0.07018
Gm01_98352_T_C	Gm01	98352	0.47748	0.07974
Gm01_138835_A_G	Gm01	138835	0.37035	0.1341
Gm01_148481_T_C	Gm01	148481	0.45665	0.08034
Gm01_166873_A_C	Gm01	166873	0.0539	0.04025
Gm01_183522_T_C	Gm01	183522	0.48752	0.07739
Gm01_185356_C_T	Gm01	185356	0.00615	0.03373
Gm01_186315_A_G	Gm01	186315	0.45801	0.0782
Gm01_225650_G_A	Gm01	225650	0.43888	0.09515
Gm01_234280_T_C	Gm01	234280	0.43973	0.08171
Gm01_237375_G_A	Gm01	237375	0.51409	0.08126
Gm01_243024_T_C	Gm01	243024	0.13139	0.05523
Gm01_244270_C_T	Gm01	244270	0.20729	0.03357
Gm01_245175_G_A	Gm01	245175	0.02176	0.06109
Gm01_281790_T_C	Gm01	281790	0.00744	0.19298
Gm01_283678_T_G	Gm01	283678	0.0091	0.33889
Gm01_334575_A_G	Gm01	334575	0.58009	0.03722
Gm01_336090_A_G	Gm01	336090	0.3108	-
Gm01_368192_G_A	Gm01	368192	0	0
Gm01_377284_C_T	Gm01	377284	0.14124	0.02612
Gm01_378771_A_G	Gm01	378771	0.00133	0.08654
Gm01_382218_A_G	Gm01	382218	0.19202	0.09287
Gm01_388778_G_T	Gm01	388778	0.53677	0.0164
Gm01_402061_A_C	Gm01	402061	0.00145	0.06093
Gm01_409172_A_C	Gm01	409172	0.08854	0.09435
Gm01_423351_C_A	Gm01	423351	0.064	0.03544
Gm01_429794_G_A	Gm01	429794	0.21019	0.119
Gm01_432775_C_A	Gm01	432775	0.38759	0.10138
Gm01_439582_A_G	Gm01	439582	0.00407	0.11509
Gm01_452642_A_G	Gm01	452642	0.03156	0.10679
Gm01_458882_G_A	Gm01	458882	0.02727	0.03011
Gm01_465402_T_C	Gm01	465402	0.00599	0.10964
Gm01_471125_G_A	Gm01	471125	0.32581	0.02498
Gm01_472038_C_A	Gm01	472038	0.01935	0.11452
Gm01_477469_G_A	Gm01	477469	0.01747	0.07255
Gm01_510342_G_A	Gm01	510342	0.30785	0.01512
Gm01_512110_G_T	Gm01	512110	0.01704	0.17995
Gm01_554008_A_C	Gm01	554008	0.35159	0.11867
Gm01_565991_A_C	Gm01	565991	0.0987	0.11666
Gm01_571178_G_A	Gm01	571178	0.45986	0
Gm01_595259_T_C	Gm01	595259	0.42112	0.06425
Gm01_628702_A_G	Gm01	628702	0.47532	-
Gm01_683066_T_G	Gm01	683066	0.46051	0.00145
Gm01_688663_A_G	Gm01	688663	0.56617	0.00749
Gm01_700280_G_T	Gm01	700280	0.45078	0.03444
Gm01_801585_A_G	Gm01	801585	0.02152	0.00098
Gm01_807583_A_G	Gm01	807583	0.07674	0.02564
Gm01_822979_A_G	Gm01	822979	0.16218	0.10018
Gm01_832169_T_C	Gm01	832169	0.01483	0.00713
Gm01_849807_A_C	Gm01	849807	0.25494	0.01007
Gm01_861723_A_G	Gm01	861723	0.01831	0
Gm01_874910_G_A	Gm01	874910	0.08798	0.11051
Gm01_901691_C_T	Gm01	901691	0.06722	0.11127
Gm01_921063_G_A	Gm01	921063	0.51711	0.02385
Gm01_925493_T_C	Gm01	925493	0.20504	0.01378
Gm01_955547_T_C	Gm01	955547	0.00921	0.09343
Gm01_963847_T_C	Gm01	963847	0.0223	0.14308
Gm01_973781_T_C	Gm01	973781	0.51424	0.01104
Gm01_979625_G_A	Gm01	979625	0.65613	0.06821
Gm01_1006696_C_T	Gm01	1006696	0.34929	0.00867
Gm01_1011674_T_G	Gm01	1011674	0.0316	0.04118
Gm01_1013695_A_G	Gm01	1013695	0.13853	0.01931
Gm01_1059407_T_C	Gm01	1059407	0.51274	0.02219
Gm01_1101335_T_C	Gm01	1101335	0.11698	0.00761
Gm01_1110822_C_T	Gm01	1110822	0.04707	0.00021
Gm01_1241762_A_C	Gm01	1241762	0.06409	0.00819
Gm01_1244765_A_C	Gm01	1244765	0.33577	0.00804
Gm01_1254891_A_G	Gm01	1254891	0.02707	0.05663
Gm01_1275418_C_T	Gm01	1275418	0.01146	0.08545
Gm01_1276375_T_C	Gm01	1276375	0.19056	-
Gm01_1279146_C_T	Gm01	1279146	0.01026	0.2025
Gm01_1282140_C_T	Gm01	1282140	0.00546	0.06464
Gm01_1306252_A_G	Gm01	1306252	0.38052	0.03331
Gm01_1307763_C_A	Gm01	1307763	0.01762	0.0347
Gm01_1314111_A_C	Gm01	1314111	0.42379	0.03629
Gm01_1315010_A_G	Gm01	1315010	0.19511	0.03223
Gm01_1319954_C_T	Gm01	1319954	0	0.00641
Gm01_1342929_T_C	Gm01	1342929	0.06354	0.00571
Gm01_1344976_A_G	Gm01	1344976	0.33925	0.03524
Gm01_1349592_A_G	Gm01	1349592	0.44185	0.01734
Gm01_1355473_C_T	Gm01	1355473	0.02727	0.24704
Gm01_1378673_T_C	Gm01	1378673	0.26622	0.03345
Gm01_1384724_A_C	Gm01	1384724	0.03258	0.03961
Gm01_1389979_A_G	Gm01	1389979	0.07664	0.21282
Gm01_1402462_T_C	Gm01	1402462	0.06831	0.01319
Gm01_1407841_G_A	Gm01	1407841	0.00288	0.18868
Gm01_1424071_A_G	Gm01	1424071	0.29788	0.0247
Gm01_1428598_T_G	Gm01	1428598	0.07148	0.04152
Gm01_1479342_C_T	Gm01	1479342	0.05145	0.14935
Gm01_1486278_A_G	Gm01	1486278	0.06713	0.12158
Gm01_1487911_C_T	Gm01	1487911	0.00205	0.06421
Gm01_1490705_T_C	Gm01	1490705	0.03566	0.04726
Gm01_1494600_C_T	Gm01	1494600	0.04143	0.06469
Gm01_1502816_G_A	Gm01	1502816	0.18303	0.11954
Gm01_1512759_A_G	Gm01	1512759	0.07394	0.03504
Gm01_1517759_G_A	Gm01	1517759	0.0079	0.01689
Gm01_1520839_A_C	Gm01	1520839	0.06714	0.02488
Gm01_1525984_T_C	Gm01	1525984	0.02998	0.1158
Gm01_1532784_T_C	Gm01	1532784	0.01833	0.00392
Gm01_1535892_G_T	Gm01	1535892	0.069	0.02041
Gm01_1537875_A_G	Gm01	1537875	0.00528	0.05925
Gm01_1545086_A_G	Gm01	1545086	0.06644	0.14739
Gm01_1553914_C_T	Gm01	1553914	0.06054	0.15086
Gm01_1557123_G_T	Gm01	1557123	0.07856	0.15039
Gm01_1560069_T_G	Gm01	1560069	0.00422	0.00527
Gm01_1584120_T_G	Gm01	1584120	0.4328	0.03931
Gm01_1604217_C_T	Gm01	1604217	0.02623	0.03782
Gm01_1612084_C_T	Gm01	1612084	0.00289	0.00749
Gm01_1620778_A_G	Gm01	1620778	0.01426	0.00923
Gm01_1623069_C_T	Gm01	1623069	0	0.00906
Gm01_1628135_C_T	Gm01	1628135	0.17977	0
Gm01_1641254_T_G	Gm01	1641254	0.10405	-
Gm01_1653315_T_C	Gm01	1653315	0.15012	0.19847
Gm01_1674562_T_C	Gm01	1674562	0.07997	0.03375
Gm01_1695799_C_T	Gm01	1695799	0.27785	0.30394
Gm01_1721205_G_A	Gm01	1721205	0.00456	0.20113
Gm01_1744951_C_A	Gm01	1744951	0	0.12471
Gm01_1755954_T_C	Gm01	1755954	0.02135	0.10778
Gm01_1785653_C_T	Gm01	1785653	0.14622	0.06127
Gm01_1795962_A_G	Gm01	1795962	0	0.08926
Gm01_1803469_G_T	Gm01	1803469	0.01235	0
Gm01_1866404_T_C	Gm01	1866404	0.03123	0.09925
Gm01_1878290_A_G	Gm01	1878290	0.31126	0.14798
Gm01_1881050_G_A	Gm01	1881050	0.00608	0.07959
Gm01_1887205_G_A	Gm01	1887205	0.32136	0.15333
Gm01_1888970_T_G	Gm01	1888970	0.02558	0.03616
Gm01_1902269_T_C	Gm01	1902269	0.3522	0.16709
Gm01_1904964_T_G	Gm01	1904964	0.02521	0.00106
Gm01_1936523_T_C	Gm01	1936523	0.11101	0.07416
Gm01_1974911_A_G	Gm01	1974911	0.49148	0.01357
Gm01_1989118_C_T	Gm01	1989118	0.0411	0
Gm01_2009015_G_T	Gm01	2009015	0.52732	0.06165
Gm01_2036901_T_C	Gm01	2036901	0.39404	0.0694
Gm01_2038420_T_G	Gm01	2038420	0.27738	-
Gm01_2040590_A_G	Gm01	2040590	0.26043	0.06961
Gm01_2057631_A_C	Gm01	2057631	0.07197	0.00774
Gm01_2063290_T_C	Gm01	2063290	0.25213	0.11681
Gm01_2099803_A_G	Gm01	2099803	0.11418	0.16693
Gm01_2124091_C_T	Gm01	2124091	0.12133	0.082
Gm01_2133909_T_C	Gm01	2133909	0.51135	0.04539
Gm01_2177956_T_C	Gm01	2177956	0.30527	0.03533
Gm01_2182016_A_G	Gm01	2182016	0.15429	0.05766
Gm01_2188771_C_T	Gm01	2188771	0.27117	0.09428
Gm01_2189703_C_T	Gm01	2189703	0.54643	0.00626
Gm01_2199809_C_T	Gm01	2199809	0.04629	0
Gm01_2205606_C_A	Gm01	2205606	0.1662	0.01492
Gm01_2212455_A_G	Gm01	2212455	0.05243	0
Gm01_2218584_C_T	Gm01	2218584	0.34939	0.00424
Gm01_2223826_T_C	Gm01	2223826	0.48364	0.01636
Gm01_2239666_A_G	Gm01	2239666	0.76123	0.00468
Gm01_2267573_T_C	Gm01	2267573	0.35824	0.05343
Gm01_2268894_C_T	Gm01	2268894	0.01583	0.04646
Gm01_2272763_G_A	Gm01	2272763	0.00411	0.06059
Gm01_2277634_C_A	Gm01	2277634	0.49976	0.03972
Gm01_2280873_G_T	Gm01	2280873	0.16462	0.0524
Gm01_2289368_A_G	Gm01	2289368	0.2916	0.04791
Gm01_2348223_A_C	Gm01	2348223	0.08729	0.01989
Gm01_2357590_T_C	Gm01	2357590	0.68651	0.00198
Gm01_2371054_A_G	Gm01	2371054	0.68868	0.00029
Gm01_2374147_T_G	Gm01	2374147	0.84806	0
Gm01_2377347_T_C	Gm01	2377347	0.96417	0
Gm01_2389110_A_G	Gm01	2389110	0.47383	0
Gm01_2414338_G_T	Gm01	2414338	0	0
Gm01_2419868_A_G	Gm01	2419868	0.94772	0
Gm01_2424264_T_G	Gm01	2424264	0.96568	0
Gm01_2429410_A_C	Gm01	2429410	0.00406	-
Gm01_2474733_C_T	Gm01	2474733	0.1279	0
Gm01_2482444_T_C	Gm01	2482444	0.06146	0.00731
Gm01_2499551_T_C	Gm01	2499551	0.2585	0.00624
Gm01_2503340_A_C	Gm01	2503340	0.0421	-
Gm01_2516113_A_G	Gm01	2516113	0.86816	0.00682
Gm01_2518132_T_G	Gm01	2518132	0.71397	0.0422
Gm01_2548730_T_C	Gm01	2548730	0.04617	0.05299
Gm01_2553004_C_T	Gm01	2553004	0.16586	0.01029
Gm01_2558959_T_G	Gm01	2558959	0.39962	0
Gm01_2573573_G_T	Gm01	2573573	0.29719	0.04378
Gm01_2585749_A_C	Gm01	2585749	0.00037	0.0712
Gm01_2589250_G_A	Gm01	2589250	0.00519	0.03337
Gm01_2594163_T_G	Gm01	2594163	0.46405	0.00544
Gm01_2595556_G_A	Gm01	2595556	0.08129	0.00163
Gm01_2598445_A_G	Gm01	2598445	0.54723	0.00377
Gm01_2601302_G_T	Gm01	2601302	0.00189	0.0023
Gm01_2610177_T_C	Gm01	2610177	0.49853	0.03815
Gm01_2619729_G_T	Gm01	2619729	0.01328	0.00287
Gm01_2620970_T_C	Gm01	2620970	0.56088	0.00875
Gm01_2638291_T_C	Gm01	2638291	0.68675	0.00297
Gm01_2675653_C_T	Gm01	2675653	0.42536	0.04884
Gm01_2689421_T_C	Gm01	2689421	0.43943	0.04483
Gm01_2699372_C_T	Gm01	2699372	0.3046	0
Gm01_2708722_C_T	Gm01	2708722	0.08597	0.20416
Gm01_2737250_A_G	Gm01	2737250	0.61055	0.01656
Gm01_2739177_G_T	Gm01	2739177	0.82593	0.01951
Gm01_2747136_A_C	Gm01	2747136	0.04526	0.05849
Gm01_2753052_C_T	Gm01	2753052	0.00756	0.00643
Gm01_2762313_G_A	Gm01	2762313	0.27775	0.07362
Gm01_2774196_A_G	Gm01	2774196	0.53808	0.00118
Gm01_2775786_C_T	Gm01	2775786	0.49972	0.00863
Gm01_2780300_A_G	Gm01	2780300	0.48084	0.00809
Gm01_2785930_G_A	Gm01	2785930	0.0495	0.02191
Gm01_2796446_A_G	Gm01	2796446	0.34329	0.02044
Gm01_2809603_T_G	Gm01	2809603	0.20944	0.06907
Gm01_2813785_C_T	Gm01	2813785	0.06503	0.184
Gm01_2876178_A_G	Gm01	2876178	0.00885	-
Gm01_2898622_A_G	Gm01	2898622	0.01804	0.27779
Gm01_2928374_C_A	Gm01	2928374	0.35034	0.01336
Gm01_3014992_C_A	Gm01	3014992	0.06345	0.06629
Gm01_3016694_A_G	Gm01	3016694	0.3734	0.05495
Gm01_3021902_G_A	Gm01	3021902	0.02316	0.00707
Gm01_3035287_T_C	Gm01	3035287	0.26359	0
Gm01_3055492_A_G	Gm01	3055492	0.77143	0.00243
Gm01_3063603_T_G	Gm01	3063603	0.1791	0.1136
Gm01_3083398_C_T	Gm01	3083398	0.78831	0
Gm01_3112052_T_C	Gm01	3112052	0.48649	0.04404
Gm01_3121012_T_G	Gm01	3121012	0.31765	0.04959
Gm01_3145235_T_C	Gm01	3145235	0.08809	0.05545
Gm01_3146865_A_C	Gm01	3146865	0.06732	0.009
Gm01_3161613_C_T	Gm01	3161613	0.0136	0.14028
Gm01_3163236_G_A	Gm01	3163236	0.0046	0.01183
Gm01_3221969_C_A	Gm01	3221969	0.35419	0.02931
Gm01_3236760_T_C	Gm01	3236760	0.01347	-
Gm01_3260769_C_T	Gm01	3260769	0.07331	0.39326
Gm01_3266074_T_C	Gm01	3266074	0.5345	0.01018
Gm01_3275340_T_C	Gm01	3275340	0.28725	0
Gm01_3281127_A_G	Gm01	3281127	0.00177	0
Gm01_3285186_A_C	Gm01	3285186	0.30138	0.00122
Gm01_3289948_G_A	Gm01	3289948	0.02561	0.00189
Gm01_3297577_C_T	Gm01	3297577	0.15421	0.01365
Gm01_3298732_C_T	Gm01	3298732	0.21962	0.0024
Gm01_3300360_T_C	Gm01	3300360	0.02766	0.00804
Gm01_3305054_T_G	Gm01	3305054	0.07286	0.01396
Gm01_3307904_A_G	Gm01	3307904	0.06064	0.02428
Gm01_3313749_A_C	Gm01	3313749	0.02003	0
Gm01_3318347_G_A	Gm01	3318347	0.00063	0.00828
Gm01_3321534_A_C	Gm01	3321534	0.00058	0
Gm01_3327321_A_C	Gm01	3327321	0.09091	2e-05
Gm01_3329900_C_T	Gm01	3329900	0.03715	0.0018
Gm01_3339814_T_C	Gm01	3339814	0.02063	0.01791
Gm01_3361120_G_A	Gm01	3361120	0.12788	0.00636
Gm01_3363641_T_C	Gm01	3363641	0.13585	0.00809
Gm01_3367768_A_C	Gm01	3367768	0.11441	0.00859
Gm01_3372977_A_C	Gm01	3372977	0.32764	0.00754
Gm01_3390236_T_C	Gm01	3390236	0.00536	0
Gm01_3400641_G_A	Gm01	3400641	0.07999	0.00521
Gm01_3412546_T_G	Gm01	3412546	0.53419	0.02164
Gm01_3458582_T_C	Gm01	3458582	0.07348	0.017
Gm01_3483807_C_T	Gm01	3483807	0.44796	0.18723
Gm01_3507108_C_T	Gm01	3507108	0.38662	0.15699
Gm01_3512849_C_T	Gm01	3512849	0.28168	0.24782
Gm01_3519206_T_C	Gm01	3519206	0.25188	0.06721
Gm01_3524502_G_T	Gm01	3524502	0.45864	0.15749
Gm01_3537008_C_T	Gm01	3537008	0.12372	0.01596
Gm01_3550562_G_A	Gm01	3550562	0.20124	0.14852
Gm01_3560297_T_C	Gm01	3560297	0.48065	0.02014
Gm01_3562750_A_G	Gm01	3562750	0.00034	0.08586
Gm01_3567424_A_G	Gm01	3567424	0.35839	0.00674
Gm01_3569587_G_A	Gm01	3569587	0.23211	0.00726
Gm01_3571070_T_C	Gm01	3571070	0.3564	0.00743
Gm01_3573916_C_A	Gm01	3573916	0.36218	0.00729
Gm01_3578137_T_G	Gm01	3578137	0.34791	0.00763
Gm01_3581854_G_T	Gm01	3581854	0.35351	0.00749
Gm01_3583471_C_T	Gm01	3583471	0.26569	0.0078
Gm01_3585713_C_A	Gm01	3585713	0.24345	0.00752
Gm01_3593836_T_G	Gm01	3593836	0.24369	0.07123
Gm01_3596804_A_C	Gm01	3596804	0.23012	0.00334
Gm01_3610068_T_G	Gm01	3610068	0.38018	0.00211
Gm01_3617837_C_T	Gm01	3617837	0.00619	0.04416
Gm01_3620908_C_T	Gm01	3620908	0.2513	0.00769
Gm01_3638269_G_A	Gm01	3638269	0.3219	0.01118
Gm01_3644194_C_T	Gm01	3644194	0.19769	0.09183
Gm01_3664834_T_C	Gm01	3664834	0.35423	0.00247
Gm01_3666692_A_G	Gm01	3666692	0.38349	0.06893
Gm01_3668496_T_C	Gm01	3668496	0.38431	0.07246
Gm01_3674029_C_A	Gm01	3674029	0.16881	0.13906
Gm01_3677989_A_G	Gm01	3677989	0.34797	0.0033
Gm01_3713345_A_G	Gm01	3713345	0.00131	0.0051
Gm01_3715007_G_A	Gm01	3715007	0.1516	0.00449
Gm01_3716399_T_C	Gm01	3716399	0.47089	0.08402
Gm01_3744200_G_T	Gm01	3744200	0.00631	0
Gm01_3745276_G_A	Gm01	3745276	0.16193	0.09242
Gm01_3746962_G_A	Gm01	3746962	0.00808	0.06359
Gm01_3762803_A_G	Gm01	3762803	0.12518	0.01476
Gm01_3768106_A_G	Gm01	3768106	0.02716	0.10437
Gm01_3770764_A_C	Gm01	3770764	0.14421	0.01316
Gm01_3775600_C_A	Gm01	3775600	0.00027	0.07972
Gm01_3778803_G_A	Gm01	3778803	0	0.01102
Gm01_3780479_C_T	Gm01	3780479	0.02435	0.08624
Gm01_3782133_T_G	Gm01	3782133	0	0.01276
Gm01_3783724_T_C	Gm01	3783724	0.18337	0.01653
Gm01_3794977_T_C	Gm01	3794977	0.19435	0.00709
Gm01_3807804_G_A	Gm01	3807804	0.20798	0.03342
Gm01_3809034_T_C	Gm01	3809034	0.34075	0.01284
Gm01_3815736_A_C	Gm01	3815736	0.25591	0.0171
Gm01_3832790_G_T	Gm01	3832790	0.24122	0.01195
Gm01_3838841_C_A	Gm01	3838841	0.10729	0.00938
Gm01_3840559_T_C	Gm01	3840559	0.11342	0.00897
Gm01_3842574_T_C	Gm01	3842574	0.15551	0.0078
Gm01_3849981_C_T	Gm01	3849981	0.12383	0
Gm01_3854003_A_G	Gm01	3854003	0.41603	0.0215
Gm01_3892595_C_T	Gm01	3892595	0.00932	0.07405
Gm01_3896555_A_G	Gm01	3896555	0.00091	0.04105
Gm01_3905200_A_G	Gm01	3905200	0.04803	0.00828
Gm01_3910902_A_G	Gm01	3910902	0.00537	0.06081
Gm01_3916073_A_G	Gm01	3916073	0.89744	0.00056
Gm01_3926083_T_C	Gm01	3926083	0.66734	0.04477
Gm01_3934997_A_G	Gm01	3934997	0.00038	0.04496
Gm01_3965066_T_C	Gm01	3965066	0.60776	0.00458
Gm01_3973817_A_G	Gm01	3973817	4e-05	0
Gm01_3994472_G_A	Gm01	3994472	0.19469	0.0004
Gm01_4002275_A_G	Gm01	4002275	0.63858	0.14178
Gm01_4009261_G_A	Gm01	4009261	0.61596	0.13864
Gm01_4013321_T_C	Gm01	4013321	0.33552	0.14039
Gm01_4015109_A_G	Gm01	4015109	0.06215	0.14533
Gm01_4019326_T_C	Gm01	4019326	0.58983	0.14677
Gm01_4021131_A_G	Gm01	4021131	0.6969	0.25058
Gm01_4040736_T_G	Gm01	4040736	0.05327	0.26451
Gm01_4045456_G_A	Gm01	4045456	0.32155	0.27043
Gm01_4048396_C_T	Gm01	4048396	0.0133	0.27625
Gm01_4053080_G_A	Gm01	4053080	0.50003	0.27378
Gm01_4056360_A_G	Gm01	4056360	0.09184	0.04294
Gm01_4071873_T_C	Gm01	4071873	0.07852	0.31683
Gm01_4079992_C_T	Gm01	4079992	0.05154	0.32223
Gm01_4083697_A_G	Gm01	4083697	0.0474	0.30645
Gm01_4089325_T_C	Gm01	4089325	0.40648	0.07295
Gm01_4090869_G_A	Gm01	4090869	0.03258	0.0674
Gm01_4095760_G_T	Gm01	4095760	0.02607	0.31464
Gm01_4107932_C_T	Gm01	4107932	0.02327	0.03178
Gm01_4114838_T_C	Gm01	4114838	0.00033	0.30782
Gm01_4118990_T_C	Gm01	4118990	0.16132	0.32008
Gm01_4120447_C_T	Gm01	4120447	0.08758	0.37056
Gm01_4142391_T_C	Gm01	4142391	0.23551	0.19733
Gm01_4144585_A_G	Gm01	4144585	0.0696	0.16004
Gm01_4186936_C_T	Gm01	4186936	0.48282	0.0194
Gm01_4195741_C_T	Gm01	4195741	0.42548	0.38717
Gm01_4208616_C_T	Gm01	4208616	0.22814	0.40673
Gm01_4213351_T_C	Gm01	4213351	0.42656	0.40047
Gm01_4219169_T_C	Gm01	4219169	0.08979	0.29979
Gm01_4264556_A_G	Gm01	4264556	0.06358	0.26569
Gm01_4267470_A_G	Gm01	4267470	0.00095	0.12833
Gm01_4276007_T_C	Gm01	4276007	0.10951	0.14028
Gm01_4284360_A_G	Gm01	4284360	0.00969	0.41026
Gm01_4290839_A_G	Gm01	4290839	0.06936	0.39927
Gm01_4314337_G_A	Gm01	4314337	0.11147	0.42886
Gm01_4324478_T_C	Gm01	4324478	0.23592	0
Gm01_4338915_T_C	Gm01	4338915	0.67003	0.01762
Gm01_4344574_G_A	Gm01	4344574	0.6726	0.0003
Gm01_4352725_T_C	Gm01	4352725	0.00356	0.39438
Gm01_4365237_T_C	Gm01	4365237	0.34439	0.09823
Gm01_4372542_C_T	Gm01	4372542	0.01141	0.05154
Gm01_4386858_A_G	Gm01	4386858	0.08161	0.06525
Gm01_4410459_G_T	Gm01	4410459	0.05653	0.04847
Gm01_4417151_A_G	Gm01	4417151	0.36826	0.0113
Gm01_4420826_T_C	Gm01	4420826	0.42419	0.00938
Gm01_4437651_C_T	Gm01	4437651	0.25973	0.0376
Gm01_4442989_C_T	Gm01	4442989	0.01726	0.02859
Gm01_4445283_C_A	Gm01	4445283	0.4389	0.02495
Gm01_4451210_A_G	Gm01	4451210	0.43317	0.02435
Gm01_4458303_G_A	Gm01	4458303	0.38285	0.04339
Gm01_4460492_G_A	Gm01	4460492	0.02062	0.07143
Gm01_4474392_A_G	Gm01	4474392	0.04787	0.10592
Gm01_4488369_C_T	Gm01	4488369	0.03991	0.045
Gm01_4514553_C_T	Gm01	4514553	0.38008	0.06284
Gm01_4515660_C_A	Gm01	4515660	0.03863	0.05162
Gm01_4517478_T_C	Gm01	4517478	0.26566	0.00138
Gm01_4518923_T_C	Gm01	4518923	0.01325	0.0637
Gm01_4532179_C_A	Gm01	4532179	0.11135	0.05877
Gm01_4554579_T_G	Gm01	4554579	0.2251	0.17117
Gm01_4565065_G_A	Gm01	4565065	0.15154	0.00128
Gm01_4578464_A_G	Gm01	4578464	0.28184	0
Gm01_4582570_A_C	Gm01	4582570	0.07667	0.00012
Gm01_4595776_G_A	Gm01	4595776	0.049	0.04873
Gm01_4615353_G_A	Gm01	4615353	0.1575	0.07102
Gm01_4617466_C_T	Gm01	4617466	0.18589	0.0254
Gm01_4628251_A_C	Gm01	4628251	0.1202	0.05642
Gm01_4634345_A_C	Gm01	4634345	0.34967	0.024
Gm01_4635774_G_A	Gm01	4635774	0.08409	0.03566
Gm01_4642545_A_G	Gm01	4642545	0.19121	0.03579
Gm01_4654310_T_G	Gm01	4654310	0.00946	0.18775
Gm01_4659943_C_T	Gm01	4659943	0.09605	0.18763
Gm01_4662444_A_G	Gm01	4662444	0.26704	0.06778
Gm01_4694538_A_G	Gm01	4694538	0.01371	0.15506
Gm01_4720160_C_T	Gm01	4720160	0.22869	0.05494
Gm01_4726775_C_A	Gm01	4726775	0.47934	0.02424
Gm01_4740115_T_C	Gm01	4740115	0.38608	0.0316
Gm01_4751264_T_C	Gm01	4751264	0.63396	0.09268
Gm01_4758971_G_A	Gm01	4758971	0.4386	0.09621
Gm01_4767509_T_C	Gm01	4767509	0.02065	0.03934
Gm01_4775969_A_G	Gm01	4775969	0.24753	0.04014
Gm01_4777842_G_A	Gm01	4777842	0.05249	0.04014
Gm01_4808173_C_T	Gm01	4808173	0.27338	4e-05
Gm01_4835798_T_C	Gm01	4835798	0.1435	0.01942
Gm01_4840458_G_T	Gm01	4840458	0.08253	0.05947
Gm01_4841672_T_C	Gm01	4841672	0.3702	0.05536
Gm01_4843336_G_A	Gm01	4843336	0.12607	0.05995
Gm01_4846673_A_G	Gm01	4846673	0.41892	0
Gm01_4866304_C_T	Gm01	4866304	0.06796	0.05882
Gm01_4871087_T_C	Gm01	4871087	0	0
Gm01_4873676_C_T	Gm01	4873676	0.46619	0
Gm01_4912239_G_A	Gm01	4912239	0.48994	0.01316
Gm01_4915247_A_G	Gm01	4915247	0.15037	0.01257
Gm01_4926220_T_C	Gm01	4926220	0.09256	0.01083
Gm01_4933149_T_G	Gm01	4933149	0.164	0.01262
Gm01_4943084_G_A	Gm01	4943084	0.02735	0.01026
Gm01_4954587_A_G	Gm01	4954587	0.18872	0.012
Gm01_4956371_T_C	Gm01	4956371	0.19039	0.01038
Gm01_4971018_A_C	Gm01	4971018	0.43863	0.01403
Gm01_4975775_T_C	Gm01	4975775	0.32994	0.01267
Gm01_4991694_C_A	Gm01	4991694	0.53271	0.13983
Gm01_5044640_G_A	Gm01	5044640	0.14805	0.03658
Gm01_5111010_G_A	Gm01	5111010	0.03133	0
Gm01_5115858_A_G	Gm01	5115858	0.14672	0.14734
Gm01_5127125_G_A	Gm01	5127125	0.10239	0.15651
Gm01_5144235_T_C	Gm01	5144235	0.02956	0.14215
Gm01_5159361_A_G	Gm01	5159361	0.03177	0.14149
Gm01_5178808_C_A	Gm01	5178808	0.11348	0.00023
Gm01_5181999_T_C	Gm01	5181999	0.25327	0.15733
Gm01_5184261_A_C	Gm01	5184261	0.04977	0.0011
Gm01_5185307_T_C	Gm01	5185307	0.03987	0.00154
Gm01_5201726_C_T	Gm01	5201726	0.0693	0.00039
Gm01_5206625_T_C	Gm01	5206625	0.06625	0
Gm01_5209506_A_C	Gm01	5209506	0.06872	0.00154
Gm01_5211157_C_T	Gm01	5211157	0.06874	0.00137
Gm01_5238004_A_G	Gm01	5238004	0	0.15365
Gm01_5239187_G_A	Gm01	5239187	0	0.16064
Gm01_5247920_T_C	Gm01	5247920	0.03528	0.15567
Gm01_5252053_C_A	Gm01	5252053	0.05802	0.00128
Gm01_5273370_C_T	Gm01	5273370	0.00188	0.1039
Gm01_5300057_T_C	Gm01	5300057	0.24612	0.14853
Gm01_5325304_C_T	Gm01	5325304	0.30068	0.0013
Gm01_5420897_C_T	Gm01	5420897	0.09079	0.00528
Gm01_5453015_T_G	Gm01	5453015	0.12002	0.12277
Gm01_5555585_C_T	Gm01	5555585	0	0.11444
Gm01_5598125_T_C	Gm01	5598125	0.06341	0.00808
Gm01_5633908_A_G	Gm01	5633908	0.04323	0.01086
Gm01_5716473_G_A	Gm01	5716473	0.50739	0.00567
Gm01_5777303_T_C	Gm01	5777303	0.12439	0
Gm01_5888484_T_C	Gm01	5888484	0.40117	0.01531
Gm01_5936538_C_T	Gm01	5936538	0.25218	0.00922
Gm01_5974033_G_A	Gm01	5974033	0.28819	0
Gm01_6038998_C_T	Gm01	6038998	0.52557	0
Gm01_6092512_T_C	Gm01	6092512	0.62347	0
Gm01_6136784_A_G	Gm01	6136784	0.61945	0.0011
Gm01_6179933_G_A	Gm01	6179933	0.07562	0.01601
Gm01_6227621_G_A	Gm01	6227621	0.07524	0.01579
Gm01_6271150_C_T	Gm01	6271150	0.61338	0.00071
Gm01_6376529_G_A	Gm01	6376529	0.09063	0.01288
Gm01_6415043_G_T	Gm01	6415043	0.14053	0.01624
Gm01_6498541_A_G	Gm01	6498541	0.61596	0.00024
Gm01_6524953_C_T	Gm01	6524953	0.33999	0
Gm01_6600601_G_A	Gm01	6600601	0.0005	0.00912
Gm01_6623855_G_A	Gm01	6623855	0.07639	0.0083
Gm01_6652562_A_G	Gm01	6652562	0.00553	0.31177
Gm01_6694936_T_G	Gm01	6694936	0.6263	0.08522
Gm01_6725300_G_A	Gm01	6725300	0.14846	0.05258
Gm01_6754321_G_A	Gm01	6754321	0.32427	0.08931
Gm01_6835270_G_A	Gm01	6835270	0.02663	0.09331
Gm01_6907127_T_G	Gm01	6907127	0.17781	0.09309
Gm01_6984873_T_C	Gm01	6984873	0.05127	0.1054
Gm01_7052156_A_G	Gm01	7052156	0.48807	0.1601
Gm01_7078401_G_A	Gm01	7078401	0.00739	0.02308
Gm01_7120392_G_A	Gm01	7120392	-	-
Gm01_7148177_A_G	Gm01	7148177	0.2686	0.00367
Gm01_7224118_G_A	Gm01	7224118	0.29903	0.00349
Gm01_7292162_T_C	Gm01	7292162	0.61671	0.03671
Gm01_7346410_G_A	Gm01	7346410	0.02419	0.03084
Gm01_7368962_G_A	Gm01	7368962	0.03007	0.02976
Gm01_7411422_T_C	Gm01	7411422	0.22579	0.0376
Gm01_7449176_G_T	Gm01	7449176	0	0.02914
Gm01_7476077_C_T	Gm01	7476077	0.00271	0.02893
Gm01_7507993_A_G	Gm01	7507993	0.45187	0.166
Gm01_7544242_A_G	Gm01	7544242	0.23104	0.02928
Gm01_7599113_T_C	Gm01	7599113	0.45437	0.15505
Gm01_7629800_A_G	Gm01	7629800	0.43673	0.1566
Gm01_7659177_T_C	Gm01	7659177	0.70889	0.05133
Gm01_7683057_G_T	Gm01	7683057	0.23688	0.05176
Gm01_7775299_G_A	Gm01	7775299	0.04555	0.03162
Gm01_7817320_A_G	Gm01	7817320	0.73039	0.05248
Gm01_7912184_T_C	Gm01	7912184	0.31247	0.05236
Gm01_7948420_C_T	Gm01	7948420	0	0.03185
Gm01_7992623_C_T	Gm01	7992623	0.44155	0.03209
Gm01_8029354_G_A	Gm01	8029354	0.57541	0
Gm01_8099855_T_C	Gm01	8099855	0.73753	0.05201
Gm01_8151316_A_G	Gm01	8151316	0.8	0.02881
Gm01_8237173_A_G	Gm01	8237173	0.80023	0.02895
Gm01_8338593_T_C	Gm01	8338593	0.71824	0.02766
Gm01_8383833_A_G	Gm01	8383833	0.83505	0.03052
Gm01_8484147_T_C	Gm01	8484147	0.22185	0.00475
Gm01_8539700_A_G	Gm01	8539700	0.59138	0.06209
Gm01_8601858_C_T	Gm01	8601858	0.0404	0.03078
Gm01_8641430_C_T	Gm01	8641430	0.67069	0.0416
Gm01_8674202_A_C	Gm01	8674202	0.49548	0.15342
Gm01_8721909_C_T	Gm01	8721909	0	0.16296
Gm01_8750499_A_C	Gm01	8750499	0.21352	0.16623
Gm01_8793306_T_C	Gm01	8793306	0.20654	0.16879
Gm01_8822487_T_C	Gm01	8822487	0.47605	0.16936
Gm01_8845965_T_C	Gm01	8845965	0.52332	0.02304
Gm01_8933345_C_T	Gm01	8933345	0.04654	0.02687
Gm01_8964201_T_C	Gm01	8964201	0.72206	0.02631
Gm01_9014216_T_G	Gm01	9014216	0.53843	0.04205
Gm01_9040010_G_A	Gm01	9040010	0.08712	0.03565
Gm01_9145300_T_C	Gm01	9145300	0.33089	0
Gm01_9170277_A_G	Gm01	9170277	0.68428	0.02419
Gm01_9207793_T_C	Gm01	9207793	0.72067	0.03346
Gm01_9235132_G_A	Gm01	9235132	0.3504	0.0337
Gm01_9264606_A_G	Gm01	9264606	0.16003	0.03253
Gm01_9305696_A_C	Gm01	9305696	0.16597	0.02878
Gm01_9361366_T_C	Gm01	9361366	0.80563	0.03541
Gm01_9440429_G_A	Gm01	9440429	0.44843	-
Gm01_9483101_T_C	Gm01	9483101	0.70284	0.03165
Gm01_9629853_T_C	Gm01	9629853	0.66805	0.03242
Gm01_9658162_A_G	Gm01	9658162	0.70717	0.03401
Gm01_9686863_A_G	Gm01	9686863	0.70449	0.03276
Gm01_9714061_A_G	Gm01	9714061	0.0345	0.25176
Gm01_9772578_C_A	Gm01	9772578	0.77631	0.03611
Gm01_9843399_C_T	Gm01	9843399	0.05541	0.03462
Gm01_9928013_A_G	Gm01	9928013	0.80212	0.03728
Gm01_9967172_G_A	Gm01	9967172	0.74652	0.03882
Gm01_10015701_G_A	Gm01	10015701	0.76705	0.0351
Gm01_10052330_C_T	Gm01	10052330	0.78115	0.03602
Gm01_10074809_T_C	Gm01	10074809	0.42292	0.0329
Gm01_10178219_A_G	Gm01	10178219	0.79271	0.03409
Gm01_10238435_G_T	Gm01	10238435	0.50477	0.03651
Gm01_10274656_T_C	Gm01	10274656	0.7839	0.03547
Gm01_10429344_T_C	Gm01	10429344	0.94266	0.00188
Gm01_10519570_A_G	Gm01	10519570	0.78582	0.03547
Gm01_10596580_G_A	Gm01	10596580	0.27103	0
Gm01_10645006_C_T	Gm01	10645006	0.04915	0.03251
Gm01_10697006_C_T	Gm01	10697006	0.78468	0.03627
Gm01_10736884_T_C	Gm01	10736884	0.77797	0.03529
Gm01_10768239_C_T	Gm01	10768239	0.59162	0.06088
Gm01_10794527_T_C	Gm01	10794527	0.04112	0.02644
Gm01_10855476_A_G	Gm01	10855476	0.88252	0
Gm01_10940759_A_G	Gm01	10940759	0.47256	0.0197
Gm01_11047155_T_C	Gm01	11047155	0.59378	0.05101
Gm01_11073410_A_G	Gm01	11073410	0.24573	-
Gm01_11125656_T_C	Gm01	11125656	0.52772	0.05329
Gm01_11161689_G_A	Gm01	11161689	0.27806	0.05362
Gm01_11238861_A_G	Gm01	11238861	0.57234	0.05109
Gm01_11262073_C_T	Gm01	11262073	0.18892	0.04874
Gm01_11427007_A_G	Gm01	11427007	0	0
Gm01_11578448_A_G	Gm01	11578448	0.13885	0.02634
Gm01_11681921_A_C	Gm01	11681921	0.83572	0.02204
Gm01_11835461_T_C	Gm01	11835461	0.03147	0.42843
Gm01_11904297_T_C	Gm01	11904297	0.82824	0.04223
Gm01_11940697_G_T	Gm01	11940697	0.10219	-
Gm01_12231584_G_A	Gm01	12231584	0.29936	0.02734
Gm01_12853172_C_T	Gm01	12853172	0.09251	0.11199
Gm01_12902650_G_A	Gm01	12902650	0.27445	0.02726
Gm01_13063284_C_T	Gm01	13063284	0	0
Gm01_13328966_G_T	Gm01	13328966	0	0.01161
Gm01_13374753_A_G	Gm01	13374753	0.76478	0.04064
Gm01_13782300_A_G	Gm01	13782300	0.29048	0.03045
Gm01_13829876_T_C	Gm01	13829876	0.28918	0.03227
Gm01_13861912_T_C	Gm01	13861912	0.20304	0.02847
Gm01_13968368_C_T	Gm01	13968368	0.36582	0.01269
Gm01_14032461_T_C	Gm01	14032461	0.30145	0.03056
Gm01_14065084_G_A	Gm01	14065084	0.30601	0.01216
Gm01_14097047_T_C	Gm01	14097047	0.19811	0.03013
Gm01_14222617_C_T	Gm01	14222617	0.36941	0.01299
Gm01_14315930_G_A	Gm01	14315930	0.27479	0.02052
Gm01_14437321_C_T	Gm01	14437321	0.21094	0.03005
Gm01_14537350_C_T	Gm01	14537350	0.07296	0.01552
Gm01_14599880_T_C	Gm01	14599880	0.06334	0.01576
Gm01_14635839_C_A	Gm01	14635839	0.30093	0.03141
Gm01_14777200_A_G	Gm01	14777200	0.2057	0.03007
Gm01_14818197_C_T	Gm01	14818197	0.11726	0.1058
Gm01_14866332_C_A	Gm01	14866332	0.13511	0.01572
Gm01_14889646_C_T	Gm01	14889646	0.15626	0.01558
Gm01_14910545_C_A	Gm01	14910545	0.36064	0.01202
Gm01_14955903_A_C	Gm01	14955903	0.3027	0.0102
Gm01_15078013_C_T	Gm01	15078013	0	0
Gm01_15183525_T_C	Gm01	15183525	0.291	0.03062
Gm01_15211373_T_C	Gm01	15211373	0.25959	0.03063
Gm01_15479696_A_G	Gm01	15479696	0.11668	0.01556
Gm01_15588373_G_A	Gm01	15588373	0.00822	0
Gm01_15737613_A_G	Gm01	15737613	0.80371	0.01553
Gm01_15851740_A_C	Gm01	15851740	0.30449	0.03422
Gm01_15940461_A_C	Gm01	15940461	0.21093	0.03046
Gm01_16051744_C_T	Gm01	16051744	0.36245	0.0144
Gm01_16254492_C_A	Gm01	16254492	0	0
Gm01_16319888_C_T	Gm01	16319888	0.13007	0.0329
Gm01_16388569_G_A	Gm01	16388569	0.22214	0.02541
Gm01_16439482_T_C	Gm01	16439482	0.20247	0.03284
Gm01_16483318_A_G	Gm01	16483318	0.20352	0.03186
Gm01_16610088_T_C	Gm01	16610088	0.77124	0.04094
Gm01_16841932_G_T	Gm01	16841932	0.43878	0.04227
Gm01_16907323_C_T	Gm01	16907323	0.01352	-
Gm01_16992535_C_T	Gm01	16992535	0.0359	0
Gm01_17053851_C_T	Gm01	17053851	0.82495	0.04253
Gm01_17280704_C_A	Gm01	17280704	0.017	0
Gm01_17323929_C_T	Gm01	17323929	0.77959	0.04241
Gm01_17379113_G_A	Gm01	17379113	0	0
Gm01_18346739_C_T	Gm01	18346739	-	-
Gm01_18424210_C_T	Gm01	18424210	0.30234	0
Gm01_18474039_G_T	Gm01	18474039	0	0
Gm01_18697162_G_A	Gm01	18697162	-	-
Gm01_18915610_T_C	Gm01	18915610	0.0375	0.26075
Gm01_18974543_C_T	Gm01	18974543	0.0049	0.01318
Gm01_19121768_A_G	Gm01	19121768	0.9435	0.01454
Gm01_19222371_A_G	Gm01	19222371	0.97612	0
Gm01_19378972_T_G	Gm01	19378972	0.90765	0.01294
Gm01_19942022_G_A	Gm01	19942022	0.11488	0.1705
Gm01_20199816_C_T	Gm01	20199816	-	-
Gm01_20498383_T_G	Gm01	20498383	0.11054	0.1709
Gm01_20542501_C_T	Gm01	20542501	0.11533	0.16822
Gm01_20797029_C_T	Gm01	20797029	0.00163	0
Gm01_21125014_A_C	Gm01	21125014	0.936	0.01258
Gm01_21208962_C_T	Gm01	21208962	0.00888	-
Gm01_21273405_A_G	Gm01	21273405	0.94954	0.00929
Gm01_21494860_G_T	Gm01	21494860	0.00465	0.58766
Gm01_21804377_G_T	Gm01	21804377	0.25593	0.02568
Gm01_21861186_T_G	Gm01	21861186	0.92064	0.02141
Gm01_21883574_G_A	Gm01	21883574	0.25628	0.03218
Gm01_21939103_A_G	Gm01	21939103	0.06478	0.0377
Gm01_22281890_A_G	Gm01	22281890	0.62284	0.54403
Gm01_22402816_G_A	Gm01	22402816	0.39257	0.00206
Gm01_22786770_C_A	Gm01	22786770	0.00785	0
Gm01_22900040_A_G	Gm01	22900040	0.60612	0.0212
Gm01_23167662_C_T	Gm01	23167662	0.56772	0.00278
Gm01_23454354_A_G	Gm01	23454354	0.64397	0.02177
Gm01_23586582_C_A	Gm01	23586582	0.28078	0.01418
Gm01_23743830_A_C	Gm01	23743830	0.55109	0.01763
Gm01_23802089_T_C	Gm01	23802089	0.00444	0.58096
Gm01_23833208_G_A	Gm01	23833208	0.00428	-
Gm01_23889360_C_T	Gm01	23889360	0.41492	0
Gm01_23911633_C_T	Gm01	23911633	0.05077	-
Gm01_24066141_A_G	Gm01	24066141	0.72176	0.01517
Gm01_24325590_T_C	Gm01	24325590	0.92614	0.0188
Gm01_24509618_T_C	Gm01	24509618	0.90404	0.01973
Gm01_24589097_T_C	Gm01	24589097	0.61952	0.01892
Gm01_24694684_G_A	Gm01	24694684	0.01339	0.00057
Gm01_24794211_T_C	Gm01	24794211	0.05154	0.36977
Gm01_24939925_G_A	Gm01	24939925	0.00449	0
Gm01_25109157_C_T	Gm01	25109157	0	0
Gm01_25359763_C_T	Gm01	25359763	0.42617	0
Gm01_25449358_A_G	Gm01	25449358	0.94796	0.00691
Gm01_25699435_T_G	Gm01	25699435	0.95156	0.00715
Gm01_25841744_G_A	Gm01	25841744	0.00325	0
Gm01_26114693_T_C	Gm01	26114693	0.94473	0.0017
Gm01_26159110_A_G	Gm01	26159110	0.37574	0.00222
Gm01_26191404_A_G	Gm01	26191404	0.0037	0.58679
Gm01_26234109_G_A	Gm01	26234109	0.11953	0
Gm01_26277298_T_C	Gm01	26277298	0.2947	-
Gm01_26364457_C_T	Gm01	26364457	0.11925	-
Gm01_26567804_T_C	Gm01	26567804	0.08659	-
Gm01_26662695_G_A	Gm01	26662695	0.08679	-
Gm01_26850909_A_G	Gm01	26850909	0.93965	0.0017
Gm01_26898649_T_G	Gm01	26898649	0.11497	-
Gm01_26930738_T_C	Gm01	26930738	0.12042	-
Gm01_27003365_T_G	Gm01	27003365	0	0.58202
Gm01_27164384_T_G	Gm01	27164384	0.06106	0.34658
Gm01_27212888_G_A	Gm01	27212888	0.01848	0
Gm01_27240736_C_T	Gm01	27240736	0.10775	0
Gm01_27329713_A_G	Gm01	27329713	0.13623	0.00078
Gm01_27390314_C_T	Gm01	27390314	0.14092	0.00125
Gm01_27463902_G_T	Gm01	27463902	0.02637	0.54667
Gm01_27491996_C_A	Gm01	27491996	0.16303	0.00106
Gm01_27580780_T_C	Gm01	27580780	0.58118	0.00231
Gm01_27640696_T_C	Gm01	27640696	0.58071	0.00221
Gm01_27745720_C_T	Gm01	27745720	0	0
Gm01_27845390_G_T	Gm01	27845390	0.18328	0
Gm01_27868970_G_A	Gm01	27868970	0.33095	-
Gm01_28101725_T_C	Gm01	28101725	0.72581	-
Gm01_28147874_G_T	Gm01	28147874	0.05933	-
Gm01_28179606_A_G	Gm01	28179606	0.9547	0.00128
Gm01_28244453_A_G	Gm01	28244453	0.37774	0
Gm01_28287783_T_C	Gm01	28287783	0.51269	0.00242
Gm01_28364595_A_G	Gm01	28364595	0.65611	0.00086
Gm01_28466786_A_G	Gm01	28466786	0.38441	0.00086
Gm01_28563541_A_G	Gm01	28563541	0.19234	0
Gm01_28628358_A_C	Gm01	28628358	0.09862	0.03871
Gm01_28759367_G_A	Gm01	28759367	0.39856	0.01833
Gm01_28848622_A_G	Gm01	28848622	0.24792	0.05751
Gm01_29014653_T_C	Gm01	29014653	0.14298	0.02308
Gm01_29091115_A_G	Gm01	29091115	0.22393	0.02549
Gm01_29169958_A_G	Gm01	29169958	0.22367	0.02535
Gm01_29309543_A_G	Gm01	29309543	0.27031	0.04037
Gm01_29429755_C_T	Gm01	29429755	0.01439	0
Gm01_29544297_A_G	Gm01	29544297	0.08375	0.02154
Gm01_29566700_G_T	Gm01	29566700	0.36354	0.01575
Gm01_29679260_G_A	Gm01	29679260	0.37087	0.01378
Gm01_29731027_C_T	Gm01	29731027	0.00406	-
Gm01_29763506_C_T	Gm01	29763506	0.00034	0
Gm01_29817264_G_A	Gm01	29817264	0.07517	0.01567
Gm01_29874074_A_G	Gm01	29874074	0.08102	0.01523
Gm01_29899559_C_T	Gm01	29899559	0	0
Gm01_29927319_G_A	Gm01	29927319	0.35951	0.012
Gm01_29990637_T_C	Gm01	29990637	0.16476	0.02246
Gm01_30080907_T_C	Gm01	30080907	0.29845	0.02751
Gm01_30138018_T_C	Gm01	30138018	0.11013	0.0164
Gm01_30331952_G_A	Gm01	30331952	0.36755	0.01169
Gm01_30355841_T_C	Gm01	30355841	0.30094	0.02954
Gm01_30497942_T_C	Gm01	30497942	0.3527	0.01157
Gm01_30663279_C_T	Gm01	30663279	0.22334	0.01596
Gm01_30688226_T_C	Gm01	30688226	0.08857	0.01182
Gm01_30709670_A_C	Gm01	30709670	0.23933	0.0115
Gm01_30739311_T_C	Gm01	30739311	0.10597	0.01645
Gm01_30799581_C_T	Gm01	30799581	0.10291	0.01584
Gm01_30843165_G_T	Gm01	30843165	0.19375	0.03264
Gm01_30886653_C_T	Gm01	30886653	0.16103	0.01593
Gm01_30958450_T_G	Gm01	30958450	0.08926	0.01561
Gm01_31013448_G_A	Gm01	31013448	0.28012	0.03201
Gm01_31063184_G_A	Gm01	31063184	0.06713	0.01564
Gm01_31177840_G_T	Gm01	31177840	0.35245	0.01753
Gm01_31260313_A_G	Gm01	31260313	0.10747	0.01674
Gm01_31392958_A_G	Gm01	31392958	0.09463	0.0168
Gm01_31426148_T_C	Gm01	31426148	0.06903	0.02176
Gm01_31447240_A_G	Gm01	31447240	0.28903	0.03522
Gm01_31506268_T_C	Gm01	31506268	0.30106	0.03387
Gm01_31610841_A_G	Gm01	31610841	0.28348	0.03818
Gm01_31770743_C_T	Gm01	31770743	0.21293	0.01989
Gm01_31859424_G_A	Gm01	31859424	0.37002	0.00644
Gm01_31906055_A_G	Gm01	31906055	0.06875	0.36774
Gm01_31956977_A_C	Gm01	31956977	0	0.03598
Gm01_32003596_A_C	Gm01	32003596	0.85475	0.03338
Gm01_32070134_C_T	Gm01	32070134	0.12938	0.09348
Gm01_32144754_T_C	Gm01	32144754	0.58084	0.06947
Gm01_32203361_A_C	Gm01	32203361	0.03669	0.04162
Gm01_32259879_A_G	Gm01	32259879	0.00493	0.13177
Gm01_32331261_T_C	Gm01	32331261	0.03763	0.09445
Gm01_32354171_C_A	Gm01	32354171	0.64974	0.04572
Gm01_32448938_G_A	Gm01	32448938	0.05518	0.09846
Gm01_32493455_G_A	Gm01	32493455	0	0.09969
Gm01_32543389_C_T	Gm01	32543389	0.11168	0.09611
Gm01_32564014_C_T	Gm01	32564014	0	0.09709
Gm01_32591795_G_A	Gm01	32591795	0.0727	0.10894
Gm01_32683433_G_A	Gm01	32683433	0.07988	0.10276
Gm01_32752956_C_T	Gm01	32752956	0.00014	0.16275
Gm01_32846138_A_G	Gm01	32846138	0.51404	0.09835
Gm01_32899706_A_G	Gm01	32899706	0.53187	0.10404
Gm01_33025697_G_A	Gm01	33025697	0	0
Gm01_33106006_G_A	Gm01	33106006	0	0
Gm01_33167239_C_A	Gm01	33167239	0	0
Gm01_33245645_G_A	Gm01	33245645	-	-
Gm01_33316390_C_A	Gm01	33316390	0.00089	0
Gm01_33447172_A_C	Gm01	33447172	0.04132	-
Gm01_33562690_A_G	Gm01	33562690	0.44362	0.04089
Gm01_33891376_A_G	Gm01	33891376	0.49729	0.0957
Gm01_33963764_A_G	Gm01	33963764	0.13707	0.04222
Gm01_34016842_T_G	Gm01	34016842	0.51	0.08797
Gm01_34062014_G_A	Gm01	34062014	0.25033	0.037
Gm01_34300728_A_G	Gm01	34300728	0.03698	0.02707
Gm01_34352800_T_C	Gm01	34352800	0.27979	0.02581
Gm01_34449047_G_A	Gm01	34449047	0.15295	-
Gm01_34475397_A_G	Gm01	34475397	0.55428	-
Gm01_34560330_T_C	Gm01	34560330	0.0191	0.0489
Gm01_34668255_T_C	Gm01	34668255	0.7273	0.06953
Gm01_34717620_T_C	Gm01	34717620	0.08575	0.34584
Gm01_34740832_G_A	Gm01	34740832	0.1567	0
Gm01_34771835_C_T	Gm01	34771835	0.0244	0.02356
Gm01_34800484_T_G	Gm01	34800484	0.02088	0
Gm01_34843208_G_T	Gm01	34843208	0.84829	0.03936
Gm01_34928567_T_C	Gm01	34928567	0.72326	0.04233
Gm01_34975779_G_A	Gm01	34975779	0.88323	0.15245
Gm01_35048367_A_G	Gm01	35048367	0.80918	0.03799
Gm01_35080457_A_G	Gm01	35080457	0.00935	0.33163
Gm01_35151660_A_C	Gm01	35151660	0.00441	0.37495
Gm01_35216975_A_G	Gm01	35216975	0.1893	0.0369
Gm01_35242436_A_G	Gm01	35242436	0.45945	0.03576
Gm01_35308139_C_T	Gm01	35308139	0.08767	0.03455
Gm01_35333291_G_T	Gm01	35333291	0.08693	0.0337
Gm01_35389637_G_A	Gm01	35389637	0.81576	0.06702
Gm01_35411559_G_A	Gm01	35411559	0	0.38163
Gm01_35448254_C_T	Gm01	35448254	0.83142	0.06469
Gm01_35472568_C_T	Gm01	35472568	0.822	0.0589
Gm01_35496161_T_C	Gm01	35496161	0.02013	0.37541
Gm01_35587217_G_T	Gm01	35587217	0.69667	0.05867
Gm01_35617435_C_T	Gm01	35617435	0.06637	0.11003
Gm01_35662381_G_T	Gm01	35662381	0.65745	0.1198
Gm01_35683957_G_A	Gm01	35683957	0.87047	0.08323
Gm01_35705337_C_T	Gm01	35705337	0.66348	0.09695
Gm01_35840821_A_G	Gm01	35840821	0.77064	0.06694
Gm01_35871532_G_A	Gm01	35871532	0.83873	0.06694
Gm01_35910954_A_C	Gm01	35910954	0.12292	0.09424
Gm01_35950290_T_C	Gm01	35950290	0.11876	0.0966
Gm01_35989110_T_G	Gm01	35989110	0.80097	0.06282
Gm01_36018610_G_A	Gm01	36018610	0.67156	0.07734
Gm01_36059989_G_A	Gm01	36059989	0.79562	0.08738
Gm01_36086600_G_A	Gm01	36086600	0.81202	0.08875
Gm01_36129158_A_G	Gm01	36129158	0.34521	0.09175
Gm01_36166509_T_C	Gm01	36166509	0.60999	0.08371
Gm01_36230803_G_A	Gm01	36230803	0.24141	0.06765
Gm01_36262603_G_A	Gm01	36262603	0.49714	0.04763
Gm01_36329877_T_C	Gm01	36329877	0.05023	0.09509
Gm01_36362260_G_A	Gm01	36362260	0.68053	0.04554
Gm01_36393636_C_T	Gm01	36393636	0.76216	0.04805
Gm01_36516702_G_T	Gm01	36516702	0.02258	0.38199
Gm01_36548162_G_T	Gm01	36548162	0.07548	0.02768
Gm01_36633845_T_C	Gm01	36633845	0.00081	0.35307
Gm01_36661373_G_A	Gm01	36661373	0.9512	0.34501
Gm01_36697878_G_T	Gm01	36697878	0.85931	0.07785
Gm01_36723932_G_A	Gm01	36723932	0.59983	0.04467
Gm01_36766685_T_C	Gm01	36766685	0.41364	0.30895
Gm01_36798122_T_C	Gm01	36798122	0.46925	0.03754
Gm01_36825338_A_G	Gm01	36825338	0.43077	0.03954
Gm01_36846144_A_G	Gm01	36846144	0.696	0.04887
Gm01_36869091_T_G	Gm01	36869091	0.38286	0.3313
Gm01_36953599_A_G	Gm01	36953599	0.48396	0.03831
Gm01_36994849_A_G	Gm01	36994849	0.47796	0.04923
Gm01_37041354_G_T	Gm01	37041354	0.83085	0.04412
Gm01_37072432_G_A	Gm01	37072432	0.65991	0.04198
Gm01_37095181_T_C	Gm01	37095181	0.08436	0.30678
Gm01_37143357_G_A	Gm01	37143357	0.70167	0.04765
Gm01_37182982_A_C	Gm01	37182982	0.016	0.32178
Gm01_37225822_G_A	Gm01	37225822	0	0
Gm01_37267722_G_A	Gm01	37267722	0.65805	0.33682
Gm01_37372310_G_A	Gm01	37372310	0.42249	0.12211
Gm01_37416263_G_A	Gm01	37416263	0.35956	0.12568
Gm01_37462355_G_A	Gm01	37462355	0.00231	0.00055
Gm01_37513161_G_A	Gm01	37513161	0.25373	0.11686
Gm01_37622285_A_G	Gm01	37622285	0.02495	0.13624
Gm01_37685842_A_C	Gm01	37685842	0.03066	0.13586
Gm01_37712066_T_G	Gm01	37712066	0.65189	0.1174
Gm01_37738693_T_C	Gm01	37738693	0.01105	0.33312
Gm01_37767294_A_G	Gm01	37767294	0.62218	0.09487
Gm01_37851938_A_G	Gm01	37851938	0.0661	0.30661
Gm01_37884339_A_G	Gm01	37884339	0.12148	0.32222
Gm01_37905803_T_C	Gm01	37905803	0.02648	0.13364
Gm01_37929897_A_G	Gm01	37929897	0.01231	0.16969
Gm01_37954328_C_T	Gm01	37954328	0.01111	0.16339
Gm01_38001925_T_G	Gm01	38001925	0.0162	0.15427
Gm01_38025733_C_T	Gm01	38025733	0.70851	0.12979
Gm01_38058938_T_C	Gm01	38058938	0.01408	0.15993
Gm01_38267517_C_T	Gm01	38267517	0.20013	0.19033
Gm01_38314974_G_T	Gm01	38314974	0.00479	0.00529
Gm01_38391477_C_T	Gm01	38391477	0.02031	0.33505
Gm01_38419548_G_A	Gm01	38419548	0.83347	0.18809
Gm01_38517819_G_A	Gm01	38517819	0.6932	0.13353
Gm01_38585987_A_G	Gm01	38585987	0.36314	0.1944
Gm01_38620788_G_T	Gm01	38620788	0.39474	0.20322
Gm01_38661096_A_G	Gm01	38661096	0.37477	0.11236
Gm01_38713664_C_T	Gm01	38713664	0.00602	0.10105
Gm01_38793444_T_C	Gm01	38793444	0.45984	0.2569
Gm01_38838186_G_A	Gm01	38838186	0.60391	0.29078
Gm01_38881143_T_C	Gm01	38881143	0.00678	0.27344
Gm01_38907572_T_C	Gm01	38907572	0.0033	0.27471
Gm01_38937523_C_T	Gm01	38937523	0.52906	0.28868
Gm01_38978813_G_A	Gm01	38978813	0.53088	0.28969
Gm01_39003599_C_A	Gm01	39003599	0.59321	0.29148
Gm01_39047666_G_A	Gm01	39047666	0.27105	0.28101
Gm01_39069398_T_C	Gm01	39069398	0.03179	0.28768
Gm01_39102434_A_G	Gm01	39102434	0.03127	0.25895
Gm01_39204083_A_G	Gm01	39204083	0.00578	0.2701
Gm01_39234614_A_G	Gm01	39234614	0.10152	0.27431
Gm01_39268278_G_A	Gm01	39268278	0.48724	0.31463
Gm01_39329421_A_C	Gm01	39329421	0.00148	0.3214
Gm01_39393719_A_G	Gm01	39393719	0.00598	0.29781
Gm01_39503811_C_T	Gm01	39503811	0.65693	0.29344
Gm01_39536034_G_A	Gm01	39536034	0.63534	0.2941
Gm01_39561856_T_C	Gm01	39561856	0.64066	0.29762
Gm01_39589738_T_C	Gm01	39589738	0.6468	0.2905
Gm01_39646243_C_T	Gm01	39646243	0.32264	0.29072
Gm01_39693650_G_A	Gm01	39693650	0.02867	0.2686
Gm01_39724988_A_G	Gm01	39724988	0.46734	0.12415
Gm01_39768296_A_G	Gm01	39768296	0.40462	0.09013
Gm01_39803394_C_A	Gm01	39803394	0.07519	0
Gm01_39869604_G_A	Gm01	39869604	0.46151	0.10053
Gm01_39939520_A_G	Gm01	39939520	0.04093	0.21038
Gm01_39969821_T_C	Gm01	39969821	0.01685	0.20848
Gm01_40020771_T_C	Gm01	40020771	0.04863	0.20262
Gm01_40042848_T_C	Gm01	40042848	0.00139	0.30063
Gm01_40072065_A_G	Gm01	40072065	0.03679	0.20866
Gm01_40195425_G_T	Gm01	40195425	0.10348	0.10208
Gm01_40429688_T_C	Gm01	40429688	0.05481	0.05637
Gm01_40455897_T_C	Gm01	40455897	0.10629	0.0655
Gm01_40492469_G_A	Gm01	40492469	0.36831	0.06463
Gm01_40514384_G_T	Gm01	40514384	0.24602	0.06268
Gm01_40556614_T_C	Gm01	40556614	0.61537	0
Gm01_40579014_A_G	Gm01	40579014	0.34184	0.29789
Gm01_40769732_A_G	Gm01	40769732	0.02272	0.07025
Gm01_40793702_C_T	Gm01	40793702	0.19995	0.06984
Gm01_40943450_A_G	Gm01	40943450	0.01632	0.32746
Gm01_40985298_T_C	Gm01	40985298	0.2266	0.06881
Gm01_41065228_A_G	Gm01	41065228	0.12014	0.06529
Gm01_41102488_T_C	Gm01	41102488	0.00127	0.33696
Gm01_41125565_A_C	Gm01	41125565	0.05389	0.065
Gm01_41169824_T_C	Gm01	41169824	0.04909	0.05695
Gm01_41232826_A_G	Gm01	41232826	0.3873	0.32507
Gm01_41311480_C_A	Gm01	41311480	0.2541	0.21367
Gm01_41403051_C_T	Gm01	41403051	0.10746	0.10006
Gm01_41448356_C_T	Gm01	41448356	0.05632	0.06197
Gm01_41493471_T_C	Gm01	41493471	0.19607	0.29607
Gm01_41528259_C_A	Gm01	41528259	0.09495	0.09963
Gm01_41573401_C_T	Gm01	41573401	0.21238	0
Gm01_41604325_A_G	Gm01	41604325	0.04877	0.27797
Gm01_41624978_G_A	Gm01	41624978	0.38093	0.26632
Gm01_41770769_G_A	Gm01	41770769	0.08653	0.0969
Gm01_41828048_A_G	Gm01	41828048	0.2772	0.29288
Gm01_41993098_T_C	Gm01	41993098	0.20566	0.23683
Gm01_42080355_T_C	Gm01	42080355	0.69712	0.27697
Gm01_42120204_A_G	Gm01	42120204	0.01067	0.25952
Gm01_42151166_C_T	Gm01	42151166	0.00138	0.04767
Gm01_42197808_T_G	Gm01	42197808	0.40067	0.07301
Gm01_42227647_A_C	Gm01	42227647	0.11284	0.08114
Gm01_42282866_G_A	Gm01	42282866	0.01297	0.10304
Gm01_42320965_T_C	Gm01	42320965	0.11062	0.04365
Gm01_42348214_G_A	Gm01	42348214	0.12012	0.04434
Gm01_42373259_G_A	Gm01	42373259	0.24215	0.06964
Gm01_42394758_C_T	Gm01	42394758	0.36172	0.21643
Gm01_42468038_A_C	Gm01	42468038	0.04197	0.07295
Gm01_42538294_C_T	Gm01	42538294	0.12967	0.04082
Gm01_42565938_G_A	Gm01	42565938	0.0554	0.03973
Gm01_42593071_C_T	Gm01	42593071	0.12315	0.04432
Gm01_42624737_C_A	Gm01	42624737	0.01531	0.04479
Gm01_42663447_C_A	Gm01	42663447	0.01558	0.03961
Gm01_42700828_A_G	Gm01	42700828	0.14975	0.04172
Gm01_42786718_G_T	Gm01	42786718	0.09067	0.18327
Gm01_42848317_T_G	Gm01	42848317	0.21581	0.05367
Gm01_42947720_A_G	Gm01	42947720	0.12573	0.06431
Gm01_42986108_G_T	Gm01	42986108	0.12374	0.06052
Gm01_43038990_G_A	Gm01	43038990	0.1572	0.18639
Gm01_43066939_C_T	Gm01	43066939	0.08735	0.0612
Gm01_43106876_A_G	Gm01	43106876	0.02243	0.03408
Gm01_43141217_A_G	Gm01	43141217	0.01699	0.16096
Gm01_43223300_A_G	Gm01	43223300	0.03609	0.07204
Gm01_43254220_T_C	Gm01	43254220	0.16872	0
Gm01_43346673_A_G	Gm01	43346673	0.03908	0.06735
Gm01_43380960_T_C	Gm01	43380960	0.26117	0.04553
Gm01_43413943_T_C	Gm01	43413943	0.10594	0.03644
Gm01_43434752_T_C	Gm01	43434752	0.10735	0.03723
Gm01_43461285_A_G	Gm01	43461285	0.20525	0.01088
Gm01_43509885_T_C	Gm01	43509885	0	0.20102
Gm01_43539887_C_T	Gm01	43539887	0	0.02682
Gm01_43576945_G_A	Gm01	43576945	0.03385	0.29591
Gm01_43620568_A_C	Gm01	43620568	0.00185	0.30872
Gm01_43767242_C_A	Gm01	43767242	0.02352	0.31031
Gm01_43807558_C_T	Gm01	43807558	0.13665	0.33896
Gm01_43857666_T_G	Gm01	43857666	0.19982	0.33579
Gm01_43994232_G_A	Gm01	43994232	0.0779	0.32378
Gm01_44030772_T_G	Gm01	44030772	0.24574	0.32087
Gm01_44071626_T_C	Gm01	44071626	0.27669	0.3189
Gm01_44099858_G_A	Gm01	44099858	0.24419	0.31313
Gm01_44140137_A_C	Gm01	44140137	0.25438	0.31974
Gm01_44191460_T_C	Gm01	44191460	0.23896	0.31267
Gm01_44217567_T_C	Gm01	44217567	0.27587	0.31835
Gm01_44304195_T_C	Gm01	44304195	0.53309	0.2458
Gm01_44332781_A_G	Gm01	44332781	0.02199	0.31933
Gm01_44369984_G_A	Gm01	44369984	0	0.3205
Gm01_44403720_C_T	Gm01	44403720	0.03691	0.01914
Gm01_44443891_A_G	Gm01	44443891	0.58718	0.01365
Gm01_44485137_C_A	Gm01	44485137	0.06831	0.01943
Gm01_44673778_A_G	Gm01	44673778	0.194	0.03849
Gm01_44715656_C_A	Gm01	44715656	0.00976	0.03369
Gm01_44764154_C_A	Gm01	44764154	0.06077	0.01271
Gm01_44790492_G_A	Gm01	44790492	0.47148	0.04089
Gm01_44835208_A_C	Gm01	44835208	0.61324	0.01631
Gm01_44857606_G_A	Gm01	44857606	0.20648	0.01204
Gm01_44883585_C_T	Gm01	44883585	0.21956	0.01197
Gm01_45022636_G_A	Gm01	45022636	0.0785	0.02018
Gm01_45064727_A_G	Gm01	45064727	0.37621	0.0157
Gm01_45094943_A_G	Gm01	45094943	0.35635	0.0168
Gm01_45165995_A_C	Gm01	45165995	0.44334	0.03169
Gm01_45232229_G_A	Gm01	45232229	0.01021	0.00428
Gm01_45254689_G_A	Gm01	45254689	0.07224	0.00776
Gm01_45295402_A_G	Gm01	45295402	0.74504	0.00558
Gm01_45358555_G_A	Gm01	45358555	0.0268	0
Gm01_45463910_G_A	Gm01	45463910	0.1008	0
Gm01_45503138_G_A	Gm01	45503138	0.94997	0
Gm01_45665752_G_A	Gm01	45665752	0.85257	0.08896
Gm01_45733650_C_T	Gm01	45733650	0.8514	0.08736
Gm01_45786200_A_G	Gm01	45786200	0.04682	0.08574
Gm01_45818591_T_C	Gm01	45818591	0.75661	0
Gm01_45869690_A_G	Gm01	45869690	0.35013	0.14636
Gm01_45893818_A_G	Gm01	45893818	0.34607	0.14839
Gm01_45922658_A_G	Gm01	45922658	0.34557	0
Gm01_45975397_C_T	Gm01	45975397	0.3815	0.04021
Gm01_46183038_T_C	Gm01	46183038	0.50963	0.14466
Gm01_46228737_T_C	Gm01	46228737	0.30466	0.14303
Gm01_46305785_A_G	Gm01	46305785	0.48262	0.14451
Gm01_46357077_A_G	Gm01	46357077	0.52012	0.14186
Gm01_46362865_C_A	Gm01	46362865	0.00823	0.33257
Gm01_46461009_T_C	Gm01	46461009	0.0472	0.0878
Gm01_46500880_A_G	Gm01	46500880	0.30017	0.14658
Gm01_46524387_T_C	Gm01	46524387	0.15209	0.14597
Gm01_46534870_A_G	Gm01	46534870	0	0.0386
Gm01_46539971_T_G	Gm01	46539971	0.04434	0.08793
Gm01_46545441_G_A	Gm01	46545441	0.37105	0.03723
Gm01_46552178_G_A	Gm01	46552178	0.30271	0.03857
Gm01_46579445_G_A	Gm01	46579445	0.20417	0.03759
Gm01_46594229_G_A	Gm01	46594229	0.37451	0.04127
Gm01_46595988_G_A	Gm01	46595988	0.17885	0
Gm01_46598535_A_G	Gm01	46598535	4e-05	0.03925
Gm01_46609931_G_A	Gm01	46609931	0.0094	0.34539
Gm01_46613274_C_T	Gm01	46613274	0.42269	0.03843
Gm01_46617669_C_T	Gm01	46617669	0.01554	0
Gm01_46620989_T_C	Gm01	46620989	0	0.03888
Gm01_46633591_C_A	Gm01	46633591	0.36069	0.03902
Gm01_46669875_G_A	Gm01	46669875	0.6199	0
Gm01_46672210_C_A	Gm01	46672210	0.23143	0.03697
Gm01_46673286_G_A	Gm01	46673286	0.00203	0.08982
Gm01_46677080_A_G	Gm01	46677080	0.48335	0
Gm01_46683239_G_A	Gm01	46683239	0.59901	0
Gm01_46698643_A_G	Gm01	46698643	0	0.35641
Gm01_46731753_T_C	Gm01	46731753	0.70078	0
Gm01_46765711_G_A	Gm01	46765711	0.41319	0.0392
Gm01_46767033_A_G	Gm01	46767033	0.02148	0.04086
Gm01_46803788_G_T	Gm01	46803788	0.19605	0.07157
Gm01_46833359_C_T	Gm01	46833359	0.65599	0.06867
Gm01_46841836_T_C	Gm01	46841836	0.75628	0.06822
Gm01_46856632_T_C	Gm01	46856632	0.77409	0.06791
Gm01_46874266_G_A	Gm01	46874266	0.19114	0
Gm01_46891710_G_A	Gm01	46891710	0.01242	0.06076
Gm01_46896370_C_T	Gm01	46896370	0.00697	0
Gm01_46940585_A_G	Gm01	46940585	0.7238	0
Gm01_46944389_T_C	Gm01	46944389	0.97938	-
Gm01_46949456_T_C	Gm01	46949456	0.00871	0
Gm01_47016260_G_A	Gm01	47016260	0.11038	0
Gm01_47023597_C_A	Gm01	47023597	0.46434	0.00656
Gm01_47028822_G_A	Gm01	47028822	0.46141	0.00846
Gm01_47030426_A_G	Gm01	47030426	0.23492	-
Gm01_47043876_C_T	Gm01	47043876	0.49058	0.00749
Gm01_47047648_A_G	Gm01	47047648	0.08731	0.00146
Gm01_47053545_G_A	Gm01	47053545	0.45072	0.00686
Gm01_47055080_G_A	Gm01	47055080	0.45623	0.0069
Gm01_47061794_G_A	Gm01	47061794	0.31981	0.01017
Gm01_47064939_A_G	Gm01	47064939	0.30986	0.04275
Gm01_47066676_G_A	Gm01	47066676	0.32207	0.0087
Gm01_47074503_C_T	Gm01	47074503	0.02177	0.00355
Gm01_47076288_A_C	Gm01	47076288	0.03139	0.00173
Gm01_47077731_A_G	Gm01	47077731	0.35618	0.00998
Gm01_47089075_A_C	Gm01	47089075	0.17082	0.00162
Gm01_47111541_T_G	Gm01	47111541	0.08317	0.00187
Gm01_47114225_C_T	Gm01	47114225	0.24761	0.00786
Gm01_47115450_G_T	Gm01	47115450	0.12476	0.00599
Gm01_47128139_T_C	Gm01	47128139	0.24392	0.00984
Gm01_47129159_A_C	Gm01	47129159	0.20024	0.0089
Gm01_47130768_A_G	Gm01	47130768	0.19752	0.00854
Gm01_47137215_A_G	Gm01	47137215	0.2213	-
Gm01_47156331_A_G	Gm01	47156331	0.10259	-
Gm01_47165807_C_T	Gm01	47165807	0.53081	0.00158
Gm01_47203439_A_G	Gm01	47203439	0.21014	0.00523
Gm01_47205668_C_T	Gm01	47205668	0.28139	0
Gm01_47231065_C_T	Gm01	47231065	0.00235	0.03989
Gm01_47238963_A_G	Gm01	47238963	0.62744	0.0415
Gm01_47240397_T_G	Gm01	47240397	0.83083	0.03826
Gm01_47243497_A_G	Gm01	47243497	0.58044	0.03958
Gm01_47246291_A_G	Gm01	47246291	0.82905	0.04065
Gm01_47247587_T_C	Gm01	47247587	0.14233	0.00235
Gm01_47248496_G_A	Gm01	47248496	0.04007	0.04208
Gm01_47260336_T_C	Gm01	47260336	0.13125	0.00325
Gm01_47296536_T_C	Gm01	47296536	0.52519	0.00648
Gm01_47310473_G_T	Gm01	47310473	0.3608	0.53955
Gm01_47324314_G_A	Gm01	47324314	0.04574	0
Gm01_47327886_T_C	Gm01	47327886	0.06875	0.00513
Gm01_47329079_T_C	Gm01	47329079	0.0616	0.00497
Gm01_47339438_T_C	Gm01	47339438	0.28546	0.0058
Gm01_47342247_A_G	Gm01	47342247	0.27264	0.00452
Gm01_47345754_A_G	Gm01	47345754	0.08046	0.00721
Gm01_47347749_C_T	Gm01	47347749	0.20322	0
Gm01_47349039_C_T	Gm01	47349039	0.29226	0.00555
Gm01_47351609_G_A	Gm01	47351609	0.04548	0
Gm01_47352581_C_T	Gm01	47352581	0.28499	0.00632
Gm01_47394202_G_T	Gm01	47394202	0.00608	0.27451
Gm01_47491894_A_G	Gm01	47491894	0.07776	0.00883
Gm01_47500464_C_T	Gm01	47500464	0.27302	0.08249
Gm01_47505074_T_C	Gm01	47505074	0.692	0.07712
Gm01_47540675_C_T	Gm01	47540675	0.01757	0.06391
Gm01_47544830_C_T	Gm01	47544830	0.0383	0.06369
Gm01_47601703_T_C	Gm01	47601703	0.42767	0.05235
Gm01_47645161_G_A	Gm01	47645161	0.83172	0
Gm01_47672271_C_T	Gm01	47672271	0.47858	0.05346
Gm01_47696638_T_G	Gm01	47696638	0.44606	0.04728
Gm01_47718680_T_G	Gm01	47718680	0.1033	0.04428
Gm01_47734651_C_A	Gm01	47734651	0.0732	0.0591
Gm01_47801778_C_A	Gm01	47801778	0.02661	0.05512
Gm01_47807975_G_A	Gm01	47807975	0.74648	0.0253
Gm01_47810128_A_G	Gm01	47810128	0.67073	0.03365
Gm01_47811897_T_C	Gm01	47811897	0.49111	0.03968
Gm01_47816851_T_C	Gm01	47816851	0.33355	0.03126
Gm01_47842143_A_G	Gm01	47842143	0.81208	0.05924
Gm01_47853391_T_C	Gm01	47853391	0.79803	0.05123
Gm01_47855385_T_C	Gm01	47855385	0.76515	0.07545
Gm01_47866971_A_C	Gm01	47866971	0.19838	0.08509
Gm01_47876895_T_G	Gm01	47876895	0.7784	0.07676
Gm01_47886976_C_T	Gm01	47886976	0.69131	0.04805
Gm01_47905486_C_T	Gm01	47905486	0.64495	0.0681
Gm01_47941285_G_A	Gm01	47941285	0.24842	0
Gm01_47942462_A_C	Gm01	47942462	0.39366	0.04528
Gm01_47959774_A_G	Gm01	47959774	0.04101	0.1129
Gm01_47960832_T_C	Gm01	47960832	0.05737	0.1043
Gm01_47969266_A_G	Gm01	47969266	0.20506	0.06065
Gm01_47976207_C_A	Gm01	47976207	0.7671	0.13555
Gm01_47981867_A_G	Gm01	47981867	0.54105	0.16913
Gm01_47984778_G_A	Gm01	47984778	0	0.15913
Gm01_47993236_A_G	Gm01	47993236	0.74477	0.13516
Gm01_47995969_A_G	Gm01	47995969	0.76554	0.13996
Gm01_47996923_T_C	Gm01	47996923	0.76496	0.13465
Gm01_48003384_C_A	Gm01	48003384	0.61955	0.16049
Gm01_48006111_G_A	Gm01	48006111	0.0002	0.14397
Gm01_48009054_C_T	Gm01	48009054	0.91338	0
Gm01_48052860_G_A	Gm01	48052860	0.3965	0.12225
Gm01_48054571_G_A	Gm01	48054571	0.40734	0.10174
Gm01_48056148_T_C	Gm01	48056148	0.79124	0.12325
Gm01_48057519_A_G	Gm01	48057519	0.63274	0.05107
Gm01_48066875_G_A	Gm01	48066875	0.00831	0.04954
Gm01_48070564_A_G	Gm01	48070564	0.25545	0.12869
Gm01_48086195_T_C	Gm01	48086195	0.04247	0.12496
Gm01_48087483_G_A	Gm01	48087483	0.0191	0.12712
Gm01_48090225_T_C	Gm01	48090225	0.42779	0.0489
Gm01_48095582_T_C	Gm01	48095582	0.26899	0.04646
Gm01_48101544_C_A	Gm01	48101544	0.4066	0.04233
Gm01_48109183_A_G	Gm01	48109183	0.01304	0.11198
Gm01_48116555_A_G	Gm01	48116555	0.01621	0.12591
Gm01_48119773_C_T	Gm01	48119773	0.02449	0.0076
Gm01_48153926_A_G	Gm01	48153926	0.61345	0.11836
Gm01_48168016_T_C	Gm01	48168016	0.24069	-
Gm01_48172290_T_G	Gm01	48172290	0.55121	0.12452
Gm01_48174685_A_G	Gm01	48174685	0.03741	0.01174
Gm01_48176350_G_A	Gm01	48176350	0.39019	0.06795
Gm01_48180103_A_G	Gm01	48180103	0.14139	0
Gm01_48181097_C_T	Gm01	48181097	0.02178	0
Gm01_48183470_C_T	Gm01	48183470	0.02725	0
Gm01_48184531_A_G	Gm01	48184531	0.13004	0
Gm01_48185808_G_A	Gm01	48185808	0.02578	0
Gm01_48186872_A_G	Gm01	48186872	0.12829	0
Gm01_48190654_C_T	Gm01	48190654	0	0.00675
Gm01_48199136_G_A	Gm01	48199136	0.00139	0.00634
Gm01_48200105_A_G	Gm01	48200105	0	0.00549
Gm01_48204485_G_A	Gm01	48204485	0.01484	0.02329
Gm01_48219980_C_T	Gm01	48219980	0.38493	0.00778
Gm01_48221106_C_T	Gm01	48221106	0.3936	0.00871
Gm01_48222840_C_T	Gm01	48222840	0.10524	0.03358
Gm01_48225979_T_C	Gm01	48225979	0.59974	0.04083
Gm01_48256429_T_C	Gm01	48256429	0.28085	0.03391
Gm01_48267606_T_C	Gm01	48267606	0.32236	0.02745
Gm01_48273314_A_G	Gm01	48273314	0.29362	0.02812
Gm01_48301831_A_G	Gm01	48301831	0	0.01784
Gm01_48303876_G_A	Gm01	48303876	0.0718	0.0006
Gm01_48306028_T_C	Gm01	48306028	0.00118	0.00105
Gm01_48311411_A_C	Gm01	48311411	0.07992	0
Gm01_48321733_A_G	Gm01	48321733	0.20174	0.00065
Gm01_48326572_C_T	Gm01	48326572	0.50426	0.00076
Gm01_48335341_T_C	Gm01	48335341	0.51572	0.00187
Gm01_48350630_C_T	Gm01	48350630	0.02946	0.04998
Gm01_48351519_G_A	Gm01	48351519	0.01334	0.05404
Gm01_48362668_T_C	Gm01	48362668	0.61786	0.0006
Gm01_48369203_T_G	Gm01	48369203	0.6508	0.0764
Gm01_48374396_T_C	Gm01	48374396	0.59118	0.07376
Gm01_48376246_T_G	Gm01	48376246	0.0353	0.12099
Gm01_48382779_A_G	Gm01	48382779	0.85621	0.1111
Gm01_48384873_A_C	Gm01	48384873	0.3784	0.1174
Gm01_48403227_C_T	Gm01	48403227	0.01808	0.07589
Gm01_48408553_T_C	Gm01	48408553	0.65212	0.09447
Gm01_48418410_G_T	Gm01	48418410	0.16889	0.02925
Gm01_48419903_T_G	Gm01	48419903	0.04013	0.00032
Gm01_48433955_G_T	Gm01	48433955	0.43254	0.02243
Gm01_48442507_T_C	Gm01	48442507	0.10914	0.11462
Gm01_48469239_T_C	Gm01	48469239	0.41643	0.03849
Gm01_48490333_T_C	Gm01	48490333	0.27474	0.03228
Gm01_48491697_C_T	Gm01	48491697	0.24393	0.03011
Gm01_48501783_G_A	Gm01	48501783	0.36691	0.0281
Gm01_48514567_A_C	Gm01	48514567	0.05892	0.00617
Gm01_48520097_A_G	Gm01	48520097	0.19562	0.04857
Gm01_48524758_C_T	Gm01	48524758	0.18965	0.02655
Gm01_48526612_A_G	Gm01	48526612	0.39493	0.03066
Gm01_48533949_A_C	Gm01	48533949	0.26398	0.04304
Gm01_48562849_G_A	Gm01	48562849	0.25007	0.00642
Gm01_48565309_G_A	Gm01	48565309	0.32108	0.1876
Gm01_48593774_A_G	Gm01	48593774	0.2956	0.20006
Gm01_48596530_C_T	Gm01	48596530	0.0699	0.21303
Gm01_48597416_A_G	Gm01	48597416	0.0753	0.21766
Gm01_48617111_G_A	Gm01	48617111	0.31062	0.1689
Gm01_48619590_C_T	Gm01	48619590	0.34968	0.18515
Gm01_48643542_A_C	Gm01	48643542	0.87731	0.01525
Gm01_48652555_T_C	Gm01	48652555	0.62738	0.02644
Gm01_48675089_C_T	Gm01	48675089	0.52582	0.02905
Gm01_48681493_G_A	Gm01	48681493	0.38069	0.2063
Gm01_48682434_G_A	Gm01	48682434	0.11428	0.27334
Gm01_48684218_C_T	Gm01	48684218	0.36638	0.20932
Gm01_48685149_G_A	Gm01	48685149	0.35741	0.20994
Gm01_48715441_G_A	Gm01	48715441	0.00025	0
Gm01_48723511_C_T	Gm01	48723511	0.15916	0.06197
Gm01_48724888_T_C	Gm01	48724888	0.17915	0.05507
Gm01_48726791_G_T	Gm01	48726791	0.15903	0.05854
Gm01_48729150_A_G	Gm01	48729150	0.03713	0.05824
Gm01_48730393_C_T	Gm01	48730393	0.18045	0.05852
Gm01_48732497_G_A	Gm01	48732497	0.26254	0.14297
Gm01_48740400_G_A	Gm01	48740400	0.13594	0.13854
Gm01_48755772_G_T	Gm01	48755772	0.73772	0.00075
Gm01_48758453_C_T	Gm01	48758453	0.01762	0.14868
Gm01_48771413_T_C	Gm01	48771413	0.7235	0.01426
Gm01_48852025_T_C	Gm01	48852025	0.79723	0
Gm01_48855838_A_G	Gm01	48855838	0.32127	0
Gm01_48860794_C_T	Gm01	48860794	0.40265	0.11071
Gm01_48876857_A_G	Gm01	48876857	0.03494	0.15573
Gm01_48887056_T_C	Gm01	48887056	0.21956	0.18013
Gm01_48956498_G_T	Gm01	48956498	0.35767	0
Gm01_48997127_C_T	Gm01	48997127	0.94365	0
Gm01_49007338_T_C	Gm01	49007338	0.04539	0.0154
Gm01_49029066_T_G	Gm01	49029066	0.11683	0.30609
Gm01_49065396_T_C	Gm01	49065396	0.12058	0.06827
Gm01_49072325_A_G	Gm01	49072325	0.00237	0.06224
Gm01_49083096_C_T	Gm01	49083096	0.40959	0.04874
Gm01_49093392_A_G	Gm01	49093392	0.75602	0.01107
Gm01_49111556_C_T	Gm01	49111556	0.01479	0.2206
Gm01_49121708_G_T	Gm01	49121708	0.0232	0.13128
Gm01_49170722_T_G	Gm01	49170722	0.01822	-
Gm01_49171971_G_T	Gm01	49171971	0.70982	0
Gm01_49196746_A_G	Gm01	49196746	0.39299	0.05289
Gm01_49217495_T_G	Gm01	49217495	0.0143	0.21833
Gm01_49221509_T_C	Gm01	49221509	0.29937	0.06625
Gm01_49259333_G_A	Gm01	49259333	0.06546	0.05616
Gm01_49261977_G_A	Gm01	49261977	0.10418	0.06834
Gm01_49275790_C_T	Gm01	49275790	0.07847	0.10035
Gm01_49278808_G_A	Gm01	49278808	0.30341	6e-05
Gm01_49281276_T_G	Gm01	49281276	0.25058	0.10776
Gm01_49288739_A_G	Gm01	49288739	0.00493	0.03903
Gm01_49315885_A_G	Gm01	49315885	0.11044	0.11377
Gm01_49322760_C_A	Gm01	49322760	0.00231	0.13428
Gm01_49323877_G_T	Gm01	49323877	0.05257	0
Gm01_49332360_A_C	Gm01	49332360	0.1502	0.00324
Gm01_49338456_C_T	Gm01	49338456	0.07538	0.01286
Gm01_49341786_G_T	Gm01	49341786	0.00355	0.01197
Gm01_49348802_C_T	Gm01	49348802	0.0036	0.01123
Gm01_49367379_C_A	Gm01	49367379	0.00405	0.01688
Gm01_49384575_T_G	Gm01	49384575	0.41607	0.00423
Gm01_49385769_G_A	Gm01	49385769	0.38077	0.01893
Gm01_49391783_T_C	Gm01	49391783	0.05825	0.0004
Gm01_49394407_T_C	Gm01	49394407	0.02391	0.00058
Gm01_49403702_A_G	Gm01	49403702	0.33409	0.04257
Gm01_49406377_C_T	Gm01	49406377	0.34889	0.02348
Gm01_49412063_T_G	Gm01	49412063	0.12552	0.03832
Gm01_49414776_T_G	Gm01	49414776	0.31391	0.0394
Gm01_49415835_T_C	Gm01	49415835	0.00112	0.20197
Gm01_49416730_T_C	Gm01	49416730	0.32032	0.25472
Gm01_49423295_G_T	Gm01	49423295	0	0
Gm01_49429992_A_C	Gm01	49429992	0.31881	0.25875
Gm01_49439136_A_G	Gm01	49439136	0.31772	0.26095
Gm01_49445352_A_G	Gm01	49445352	0.21792	0.25253
Gm01_49446885_G_A	Gm01	49446885	0.00014	0.08359
Gm01_49486238_G_A	Gm01	49486238	0.03866	0.19918
Gm01_49498159_A_C	Gm01	49498159	0.05898	0.1996
Gm01_49499286_T_C	Gm01	49499286	0.00095	0.25199
Gm01_49503516_G_T	Gm01	49503516	0.07553	0.26585
Gm01_49507354_A_C	Gm01	49507354	0.00275	0.24362
Gm01_49534591_A_C	Gm01	49534591	0.00027	0.09809
Gm01_49541169_A_G	Gm01	49541169	0.11881	0.06923
Gm01_49556214_A_C	Gm01	49556214	0.06752	0.25459
Gm01_49566893_G_T	Gm01	49566893	0.12117	0.2729
Gm01_49569356_C_T	Gm01	49569356	0.01172	0.10178
Gm01_49570966_T_C	Gm01	49570966	0.12855	0.27209
Gm01_49580206_T_C	Gm01	49580206	0.00414	0.26115
Gm01_49602845_C_T	Gm01	49602845	0.10232	0.04926
Gm01_49619951_C_T	Gm01	49619951	0.17977	0.18139
Gm01_49626421_G_A	Gm01	49626421	0.09914	0.18117
Gm01_49629261_T_G	Gm01	49629261	0.00268	0.40807
Gm01_49635005_G_A	Gm01	49635005	0.24167	0.20058
Gm01_49637775_A_G	Gm01	49637775	0.00337	0.10082
Gm01_49646744_C_T	Gm01	49646744	0.00061	0.00625
Gm01_49661515_C_A	Gm01	49661515	0.09785	0.3473
Gm01_49678791_T_C	Gm01	49678791	0.10331	0.06967
Gm01_49687691_C_T	Gm01	49687691	0.13326	0.08606
Gm01_49691804_T_G	Gm01	49691804	0.40954	0
Gm01_49705078_T_G	Gm01	49705078	0.24751	0.08316
Gm01_49714154_T_C	Gm01	49714154	0	0.13177
Gm01_49716929_G_T	Gm01	49716929	0.13139	0.28575
Gm01_49726502_A_G	Gm01	49726502	0	0.12113
Gm01_49746465_A_G	Gm01	49746465	0.00904	0.05436
Gm01_49770288_T_C	Gm01	49770288	0.02839	0.2621
Gm01_49788599_C_T	Gm01	49788599	0.07902	0
Gm01_49806920_A_G	Gm01	49806920	0.16338	0
Gm01_49814547_G_A	Gm01	49814547	0.22111	0.11489
Gm01_49816449_T_C	Gm01	49816449	0.18262	0.08402
Gm01_49840722_A_G	Gm01	49840722	0.25567	0.10638
Gm01_49848412_G_A	Gm01	49848412	0.10842	0.10859
Gm01_49856450_T_C	Gm01	49856450	0.40963	0.2148
Gm01_49871077_G_A	Gm01	49871077	0.16284	-
Gm01_49912586_C_A	Gm01	49912586	0.04393	0.01647
Gm01_49915265_T_C	Gm01	49915265	0.21596	0.1096
Gm01_49930571_G_A	Gm01	49930571	0.01391	0.10116
Gm01_49959483_G_A	Gm01	49959483	0.00596	0.01946
Gm01_49972922_C_T	Gm01	49972922	0.15109	0.02093
Gm01_49977277_A_C	Gm01	49977277	0	0.01891
Gm01_49987647_C_T	Gm01	49987647	0.09352	0
Gm01_49995453_A_C	Gm01	49995453	0.47454	0.08505
Gm01_50008674_G_A	Gm01	50008674	0.00204	0.00629
Gm01_50030885_A_G	Gm01	50030885	0.3169	0.02632
Gm01_50035662_A_C	Gm01	50035662	0.10901	0.06072
Gm01_50049428_G_A	Gm01	50049428	0.04552	0.08308
Gm01_50061279_A_C	Gm01	50061279	0.11341	0.07868
Gm01_50063918_C_T	Gm01	50063918	0.08279	0.07912
Gm01_50070243_G_A	Gm01	50070243	0.09592	0.00735
Gm01_50098348_G_T	Gm01	50098348	0	0.00205
Gm01_50122115_T_G	Gm01	50122115	0.05205	0.01744
Gm01_50128704_G_T	Gm01	50128704	0.04003	0.00133
Gm01_50164442_C_T	Gm01	50164442	0.00932	0.01491
Gm01_50169512_G_T	Gm01	50169512	0.39026	0.01658
Gm01_50172019_A_C	Gm01	50172019	0.00518	0.00313
Gm01_50177742_C_T	Gm01	50177742	0.0919	0
Gm01_50191395_T_G	Gm01	50191395	0.11389	0.00245
Gm01_50202416_C_T	Gm01	50202416	0.29454	0.09921
Gm01_50210490_A_C	Gm01	50210490	0.35123	0.13751
Gm01_50216637_T_C	Gm01	50216637	0.00979	0.02116
Gm01_50219219_C_A	Gm01	50219219	0	0.13169
Gm01_50220522_C_A	Gm01	50220522	0.35559	0
Gm01_50237140_G_A	Gm01	50237140	0.0164	0.11602
Gm01_50248226_T_C	Gm01	50248226	0.4013	0.10511
Gm01_50262496_T_C	Gm01	50262496	0.24717	0.06368
Gm01_50266179_C_T	Gm01	50266179	0.12593	0.10337
Gm01_50288161_A_G	Gm01	50288161	0.07204	0.04152
Gm01_50303939_T_C	Gm01	50303939	0.41218	-
Gm01_50318073_A_G	Gm01	50318073	0.08838	0.04928
Gm01_50322635_A_G	Gm01	50322635	0.29352	0.03261
Gm01_50330375_A_C	Gm01	50330375	0.00567	0.03218
Gm01_50339598_C_A	Gm01	50339598	0.00302	0.1746
Gm01_50384363_A_C	Gm01	50384363	0.1855	0.13784
Gm01_50392631_A_G	Gm01	50392631	0.10174	0.13036
Gm01_50401877_C_T	Gm01	50401877	0.69679	0.00635
Gm01_50423856_A_C	Gm01	50423856	0.1801	0.01737
Gm01_50479868_A_G	Gm01	50479868	0.61568	0
Gm01_50507289_A_G	Gm01	50507289	0.07353	0.00117
Gm01_50522881_A_G	Gm01	50522881	0.00153	0.03309
Gm01_50526214_G_A	Gm01	50526214	0.15556	0.01699
Gm01_50606635_C_A	Gm01	50606635	0.23169	0.01932
Gm01_50611036_T_C	Gm01	50611036	0.28817	0.00089
Gm01_50615452_T_C	Gm01	50615452	0.3241	0
Gm01_50619719_G_A	Gm01	50619719	0.24433	0.00062
Gm01_50644671_A_C	Gm01	50644671	0.15079	0.0007
Gm01_50647906_G_A	Gm01	50647906	0.0406	0
Gm01_50664993_G_A	Gm01	50664993	0.24695	0.00117
Gm01_50673459_T_C	Gm01	50673459	0.14258	0.00442
Gm01_50678679_C_T	Gm01	50678679	0	0.0083
Gm01_50684567_C_T	Gm01	50684567	0.30284	0.0309
Gm01_50704279_A_G	Gm01	50704279	0.31553	0.00147
Gm01_50711950_T_C	Gm01	50711950	0.64716	0.01228
Gm01_50726668_C_T	Gm01	50726668	0.00797	0
Gm01_50731458_G_A	Gm01	50731458	0.29085	0.02827
Gm01_50733825_G_A	Gm01	50733825	0.0002	0.00279
Gm01_50744456_A_C	Gm01	50744456	0.26918	0.00314
Gm01_50754483_T_C	Gm01	50754483	0.25274	0
Gm01_50780193_A_C	Gm01	50780193	0.58033	0.12027
Gm01_50789535_C_T	Gm01	50789535	0.10773	0
Gm01_50793921_T_C	Gm01	50793921	0.38001	0.42356
Gm01_50795612_A_G	Gm01	50795612	0.38286	0.06295
Gm01_50805598_C_T	Gm01	50805598	0.19091	0.07103
Gm01_50820811_A_G	Gm01	50820811	0.8015	0.02543
Gm01_50824960_C_T	Gm01	50824960	0.00755	0.02357
Gm01_50831484_A_G	Gm01	50831484	0.26523	0.01978
Gm01_50835295_G_A	Gm01	50835295	0.179	0.00669
Gm01_50846493_G_A	Gm01	50846493	0.83708	0.00926
Gm01_50854973_G_T	Gm01	50854973	0.00447	0.0046
Gm01_50856594_G_A	Gm01	50856594	0.00217	0.02872
Gm01_50867696_C_T	Gm01	50867696	0	0.00709
Gm01_50884416_A_C	Gm01	50884416	0.06633	0.03253
Gm01_50889550_T_C	Gm01	50889550	0.33907	0.00254
Gm01_50890788_C_T	Gm01	50890788	0.13682	0.03297
Gm01_50910511_G_A	Gm01	50910511	0.25582	0.00849
Gm01_50912686_C_A	Gm01	50912686	0.45306	0
Gm01_50927214_T_C	Gm01	50927214	0.14256	0.02372
Gm01_50932054_T_C	Gm01	50932054	0.14451	0.04741
Gm01_50944412_G_A	Gm01	50944412	0.0303	0.40789
Gm01_50979742_A_G	Gm01	50979742	0	0.00386
Gm01_51010246_A_C	Gm01	51010246	0.17525	-
Gm01_51032540_C_T	Gm01	51032540	0.0274	0.07205
Gm01_51034693_A_C	Gm01	51034693	0.55331	0.03907
Gm01_51037605_T_C	Gm01	51037605	0.13674	0.00355
Gm01_51049901_G_T	Gm01	51049901	0.4086	0.03047
Gm01_51074675_C_T	Gm01	51074675	0.60432	0.06002
Gm01_51097931_C_A	Gm01	51097931	0.48202	0.11949
Gm01_51114498_T_C	Gm01	51114498	0.47517	0.03974
Gm01_51198633_T_G	Gm01	51198633	0.88183	0.01966
Gm01_51212286_A_C	Gm01	51212286	0.74138	0.01451
Gm01_51230562_C_A	Gm01	51230562	0.67551	0.06104
Gm01_51300756_A_C	Gm01	51300756	0.09193	0.06601
Gm01_51307226_T_C	Gm01	51307226	0.26751	0
Gm01_51316219_C_T	Gm01	51316219	0.04006	0.27951
Gm01_51326905_T_C	Gm01	51326905	0.44245	0.12507
Gm01_51330200_C_A	Gm01	51330200	0.05409	0.14095
Gm01_51338748_G_A	Gm01	51338748	0.04329	0
Gm01_51352606_T_C	Gm01	51352606	0.37519	0.32324
Gm01_51363665_C_A	Gm01	51363665	0.43319	0.0431
Gm01_51368168_C_T	Gm01	51368168	0.06513	0.31369
Gm01_51369948_C_T	Gm01	51369948	0.02907	0.32156
Gm01_51376821_C_A	Gm01	51376821	0.00033	0.11762
Gm01_51384743_C_T	Gm01	51384743	0.04575	0.0392
Gm01_51391854_A_C	Gm01	51391854	0.59526	0.18399
Gm01_51398886_G_A	Gm01	51398886	0.0249	0.59812
Gm01_51402003_A_C	Gm01	51402003	0.02745	0.34129
Gm01_51416475_G_A	Gm01	51416475	0.3727	0.28775
Gm01_51443735_C_T	Gm01	51443735	0.00092	0.44532
Gm01_51448070_T_C	Gm01	51448070	0.67864	0.40186
Gm01_51460913_C_A	Gm01	51460913	0.51199	0.27696
Gm01_51467437_C_T	Gm01	51467437	0.055	0.29602
Gm01_51481435_C_A	Gm01	51481435	0.06559	-
Gm01_51490945_C_T	Gm01	51490945	0.03495	0.2889
Gm01_51492936_G_A	Gm01	51492936	0.51132	0.27496
Gm01_51528540_T_C	Gm01	51528540	0.38341	0
Gm01_51549335_G_T	Gm01	51549335	0.00278	0
Gm01_51563478_G_A	Gm01	51563478	0.19639	0
Gm01_51567102_A_G	Gm01	51567102	0.73383	0
Gm01_51575349_C_T	Gm01	51575349	0.8995	0
Gm01_51582978_A_G	Gm01	51582978	0.78354	0
Gm01_51585024_T_C	Gm01	51585024	0.37147	0
Gm01_51612381_A_G	Gm01	51612381	0.49893	0.45869
Gm01_51627907_G_A	Gm01	51627907	0.01445	0.01871
Gm01_51629482_G_T	Gm01	51629482	0	0.01796
Gm01_51634920_C_T	Gm01	51634920	0.12139	0.01766
Gm01_51636488_G_A	Gm01	51636488	0.1776	0.01806
Gm01_51640016_A_C	Gm01	51640016	0.16634	0.01948
Gm01_51642038_T_G	Gm01	51642038	0.18563	0.0205
Gm01_51645840_A_C	Gm01	51645840	0.56349	0.58065
Gm01_51659049_G_A	Gm01	51659049	0.21554	0.01555
Gm01_51676019_T_C	Gm01	51676019	0.18886	0.02839
Gm01_51690243_T_C	Gm01	51690243	0.19813	0.02799
Gm01_51697160_T_C	Gm01	51697160	0.04103	0.40987
Gm01_51698897_T_C	Gm01	51698897	0.3196	0.42076
Gm01_51704976_C_T	Gm01	51704976	0.61325	0.31966
Gm01_51708059_C_T	Gm01	51708059	0.65142	0.32313
Gm01_51711003_T_C	Gm01	51711003	0.36044	0.55607
Gm01_51716187_G_T	Gm01	51716187	0.79353	0.32241
Gm01_51718949_G_A	Gm01	51718949	0.17077	0.10651
Gm01_51721249_T_C	Gm01	51721249	0.35132	0
Gm01_51734464_G_A	Gm01	51734464	0.0137	0.56965
Gm01_51738942_C_T	Gm01	51738942	0.03054	0.56964
Gm01_51751172_G_A	Gm01	51751172	0.65124	0.56001
Gm01_51753911_C_T	Gm01	51753911	0.2086	0.15732
Gm01_51757381_A_G	Gm01	51757381	0.05339	0.15342
Gm01_51764870_C_T	Gm01	51764870	0.04716	0
Gm01_51802192_C_T	Gm01	51802192	0.00046	0.15382
Gm01_51813516_A_G	Gm01	51813516	0.82144	0.42655
Gm01_51814887_G_A	Gm01	51814887	0.85653	0.41983
Gm01_51817602_C_T	Gm01	51817602	0.53923	0.53769
Gm01_51818565_C_A	Gm01	51818565	0.08584	0.01905
Gm01_51822637_C_T	Gm01	51822637	0.00907	0.29566
Gm01_51828652_T_C	Gm01	51828652	0.00116	0.55064
Gm01_51831718_G_A	Gm01	51831718	0.39861	0.00107
Gm01_51833994_T_C	Gm01	51833994	0.03969	0.54275
Gm01_51837770_A_C	Gm01	51837770	0.22021	0.2038
Gm01_51841429_A_G	Gm01	51841429	0.65263	0.3153
Gm01_51843279_T_G	Gm01	51843279	0.2607	0.54305
Gm01_51853008_A_G	Gm01	51853008	0.05474	0.29241
Gm01_51855881_G_A	Gm01	51855881	0.18711	0.31008
Gm01_51860371_T_G	Gm01	51860371	0.0356	0.42781
Gm01_51861506_T_C	Gm01	51861506	0.00574	0.53684
Gm01_51867440_C_T	Gm01	51867440	0.63443	0.35193
Gm01_51868474_G_A	Gm01	51868474	0.45298	0.30492
Gm01_51875151_T_G	Gm01	51875151	0.15945	0.33092
Gm01_51877623_C_T	Gm01	51877623	0.02315	0.33949
Gm01_51878548_G_A	Gm01	51878548	0.02188	0.32441
Gm01_51882773_A_G	Gm01	51882773	0.01138	0.32294
Gm01_51890126_A_G	Gm01	51890126	0.12214	0.25882
Gm01_51898400_A_G	Gm01	51898400	0.74237	-
Gm01_51919349_C_T	Gm01	51919349	0.04631	0.21155
Gm01_51923810_G_A	Gm01	51923810	0.61776	0.20681
Gm01_51932339_A_G	Gm01	51932339	0.04831	0.20769
Gm01_51946478_A_C	Gm01	51946478	0.27187	0.11619
Gm01_51957108_T_G	Gm01	51957108	0.0076	0.16427
Gm01_51960351_T_G	Gm01	51960351	0.00541	0.16686
Gm01_52033784_A_C	Gm01	52033784	0.19947	-
Gm01_52065546_A_C	Gm01	52065546	0.5341	0.00931
Gm01_52102056_T_C	Gm01	52102056	0.15537	0.12125
Gm01_52107840_G_A	Gm01	52107840	0.49581	0.08976
Gm01_52146616_T_C	Gm01	52146616	0.96835	0.00066
Gm01_52147816_G_A	Gm01	52147816	0.00323	0
Gm01_52154366_A_G	Gm01	52154366	0.18169	0.09951
Gm01_52178519_C_T	Gm01	52178519	0.29091	0.33227
Gm01_52180318_G_A	Gm01	52180318	0.67369	0.32895
Gm01_52187089_A_G	Gm01	52187089	0.03781	0.30231
Gm01_52189347_G_A	Gm01	52189347	0.0247	0.33391
Gm01_52218391_C_T	Gm01	52218391	0.7857	0
Gm01_52237108_A_G	Gm01	52237108	0.59576	0.0125
Gm01_52249479_T_G	Gm01	52249479	0.02784	0.0096
Gm01_52253980_C_T	Gm01	52253980	0.52821	0.00626
Gm01_52263952_T_C	Gm01	52263952	0.59227	0.00954
Gm01_52300867_C_T	Gm01	52300867	0.63008	0.00039
Gm01_52334684_A_G	Gm01	52334684	0.54396	0.02813
Gm01_52386309_T_C	Gm01	52386309	0.01504	0.03996
Gm01_52404287_T_C	Gm01	52404287	0.1071	-
Gm01_52405415_G_A	Gm01	52405415	0.46198	0
Gm01_52418001_T_C	Gm01	52418001	0.6188	-
Gm01_52450585_C_T	Gm01	52450585	0.15505	0.04991
Gm01_52467781_G_A	Gm01	52467781	0.79738	0.00719
Gm01_52493627_T_C	Gm01	52493627	0.63835	0.08027
Gm01_52535570_T_C	Gm01	52535570	0.49051	0.05507
Gm01_52540280_C_T	Gm01	52540280	0.24106	0.18661
Gm01_52542583_A_C	Gm01	52542583	0.0566	0.05301
Gm01_52551516_A_G	Gm01	52551516	0.03836	0.03999
Gm01_52570528_T_C	Gm01	52570528	0.04784	0
Gm01_52586486_T_C	Gm01	52586486	0.24168	0.01026
Gm01_52588081_T_C	Gm01	52588081	0.03593	0.00995
Gm01_52633701_A_G	Gm01	52633701	0.07086	0.01108
Gm01_52636371_C_A	Gm01	52636371	0.00135	0.01264
Gm01_52642507_T_G	Gm01	52642507	0.05399	0.00913
Gm01_52661511_A_G	Gm01	52661511	0.13571	0
Gm01_52666974_C_A	Gm01	52666974	0	0.00941
Gm01_52669997_C_T	Gm01	52669997	0.27722	0.01274
Gm01_52699194_G_A	Gm01	52699194	0.0156	0.01273
Gm01_52700834_T_G	Gm01	52700834	0.26698	0.01264
Gm01_52710425_C_A	Gm01	52710425	0.01355	0.01216
Gm01_52717757_A_C	Gm01	52717757	0.37225	0.00917
Gm01_52725856_C_T	Gm01	52725856	0.39537	0.002
Gm01_52738639_G_A	Gm01	52738639	0	0.0111
Gm01_52743661_G_A	Gm01	52743661	0.26089	0.01097
Gm01_52789518_A_G	Gm01	52789518	0.55007	0.0005
Gm01_52792053_G_A	Gm01	52792053	0.65188	0.09243
Gm01_52794801_A_G	Gm01	52794801	0.88189	0.00128
Gm01_52815824_C_T	Gm01	52815824	0.11792	0.0066
Gm01_52821919_C_T	Gm01	52821919	0	0.00141
Gm01_52832916_T_C	Gm01	52832916	0.28238	0.00053
Gm01_52834483_G_A	Gm01	52834483	0.16344	0.00148
Gm01_52836396_G_A	Gm01	52836396	0.27841	0.00138
Gm01_52841636_C_T	Gm01	52841636	0.06685	0.00153
Gm01_52847202_T_C	Gm01	52847202	0.02113	0.0015
Gm01_52853873_G_A	Gm01	52853873	0	0.00198
Gm01_52856403_G_A	Gm01	52856403	0.27957	0.00179
Gm01_52863692_C_T	Gm01	52863692	0.10722	0.01853
Gm01_52886777_C_A	Gm01	52886777	0.08008	0.02709
Gm01_52887948_A_G	Gm01	52887948	0.338	0.01438
Gm01_52896087_T_C	Gm01	52896087	0.32665	0.01687
Gm01_52901689_C_T	Gm01	52901689	0.36805	0.01835
Gm01_52957114_G_A	Gm01	52957114	0.80451	0
Gm01_52992487_T_C	Gm01	52992487	0.89104	0.01111
Gm01_53037156_G_A	Gm01	53037156	0.85325	0.00839
Gm01_53119870_G_T	Gm01	53119870	0.12268	0.09773
Gm01_53130308_A_G	Gm01	53130308	0	0.74211
Gm01_53174312_G_A	Gm01	53174312	0.93213	0
Gm01_53184765_C_T	Gm01	53184765	0.57387	0
Gm01_53237839_C_T	Gm01	53237839	0.06636	0.18666
Gm01_53240335_G_A	Gm01	53240335	0.06995	0.18604
Gm01_53242363_T_G	Gm01	53242363	0.05019	0.12425
Gm01_53246150_T_C	Gm01	53246150	0.12643	0.12833
Gm01_53260151_C_T	Gm01	53260151	0	0.18125
Gm01_53278791_G_T	Gm01	53278791	0.00052	0.16866
Gm01_53342137_C_A	Gm01	53342137	0.3619	-
Gm01_53365928_A_G	Gm01	53365928	0.82397	0.02074
Gm01_53449111_A_G	Gm01	53449111	0.12099	0.00938
Gm01_53487354_T_C	Gm01	53487354	0.56639	-
Gm01_53516008_G_T	Gm01	53516008	0	0
Gm01_53535790_A_G	Gm01	53535790	0.05553	0.28882
Gm01_53567688_G_A	Gm01	53567688	0.34928	0
Gm01_53570723_G_A	Gm01	53570723	0.21434	0.0936
Gm01_53595414_A_C	Gm01	53595414	0.29471	0.64171
Gm01_53598021_G_A	Gm01	53598021	0.3492	0.64858
Gm01_53599237_A_G	Gm01	53599237	0.0367	0.63844
Gm01_53607569_A_C	Gm01	53607569	0.4368	0.64538
Gm01_53622751_G_A	Gm01	53622751	0.12985	0.64749
Gm01_53675540_T_C	Gm01	53675540	0.00102	0.65562
Gm01_53712772_T_C	Gm01	53712772	0.04022	0.68475
Gm01_53728559_G_T	Gm01	53728559	0.07902	0.64735
Gm01_53739309_A_G	Gm01	53739309	0.02631	0.61098
Gm01_53761381_A_G	Gm01	53761381	0.00746	0
Gm01_53772846_G_T	Gm01	53772846	0.14033	0.00111
Gm01_53776919_G_A	Gm01	53776919	0.05549	0.06138
Gm01_53780313_C_A	Gm01	53780313	0.24357	0
Gm01_53789768_T_C	Gm01	53789768	0.20627	0.0526
Gm01_53808391_T_C	Gm01	53808391	0.17869	0.40559
Gm01_53833208_C_T	Gm01	53833208	0.77138	0.41636
Gm01_53839124_G_A	Gm01	53839124	0.14779	0.42506
Gm01_53842172_A_G	Gm01	53842172	0.01202	0
Gm01_53844031_C_T	Gm01	53844031	0.35507	0.45147
Gm01_53853074_T_C	Gm01	53853074	0.68604	0.39556
Gm01_53856077_T_C	Gm01	53856077	0.50939	-
Gm01_53862612_T_C	Gm01	53862612	0.7675	0.4032
Gm01_53864678_T_G	Gm01	53864678	0.10085	-
Gm01_53867625_A_G	Gm01	53867625	0.75111	0.41014
Gm01_53900971_G_A	Gm01	53900971	0.22185	0.0024
Gm01_53904622_C_T	Gm01	53904622	0.01611	0.00251
Gm01_53914410_T_C	Gm01	53914410	0.02159	0.4068
Gm01_53930718_A_G	Gm01	53930718	0.3645	0
Gm01_53941874_A_C	Gm01	53941874	0.01508	0.40446
Gm01_53961980_T_C	Gm01	53961980	0.88537	0.00284
Gm01_53964647_T_C	Gm01	53964647	0.00058	0
Gm01_53981596_G_A	Gm01	53981596	0.53604	0.39776
Gm01_53982658_G_A	Gm01	53982658	0.5405	0.39856
Gm01_53985995_T_G	Gm01	53985995	0.40704	0.40023
Gm01_53987740_C_A	Gm01	53987740	0.74115	0.40976
Gm01_53993540_T_C	Gm01	53993540	0.02794	0.39717
Gm01_54004551_T_G	Gm01	54004551	0.01125	0
Gm01_54013767_A_G	Gm01	54013767	0.39916	0.40288
Gm01_54024290_T_C	Gm01	54024290	0.01775	0
Gm01_54025362_C_T	Gm01	54025362	0.1287	0
Gm01_54036010_T_C	Gm01	54036010	0.02623	0
Gm01_54071464_T_C	Gm01	54071464	0.08226	0
Gm01_54076048_A_C	Gm01	54076048	0.07859	0.00066
Gm01_54077012_G_T	Gm01	54077012	0.0002	0
Gm01_54086678_A_G	Gm01	54086678	0.07199	0.32529
Gm01_54091160_G_A	Gm01	54091160	0.05226	0.33586
Gm01_54095598_G_A	Gm01	54095598	0.26057	0.30767
Gm01_54123492_T_C	Gm01	54123492	0.0445	0.45931
Gm01_54133795_C_T	Gm01	54133795	0.28713	0.30979
Gm01_54156162_A_G	Gm01	54156162	0.57075	0.08639
Gm01_54171147_G_T	Gm01	54171147	0.5608	0.29098
Gm01_54178019_C_T	Gm01	54178019	0	0.30991
Gm01_54212663_T_C	Gm01	54212663	0.29303	0.34297
Gm01_54214623_C_T	Gm01	54214623	0.31525	0.34523
Gm01_54220674_T_C	Gm01	54220674	0.42216	0.08904
Gm01_54223193_C_T	Gm01	54223193	0.12224	0.33906
Gm01_54241266_A_C	Gm01	54241266	0.19146	0.34288
Gm01_54242306_T_C	Gm01	54242306	0.03437	0.33816
Gm01_54250250_T_C	Gm01	54250250	0.00897	0.04897
Gm01_54254969_G_A	Gm01	54254969	0.00638	0.34569
Gm01_54269492_G_A	Gm01	54269492	0.14981	0.00439
Gm01_54273942_C_T	Gm01	54273942	0.0111	0.00019
Gm01_54285824_G_A	Gm01	54285824	0.17406	0
Gm01_54303458_C_T	Gm01	54303458	0.02011	0.45064
Gm01_54309935_T_C	Gm01	54309935	0.69288	0.32595
Gm01_54314194_A_C	Gm01	54314194	0.63051	0.33951
Gm01_54318218_T_G	Gm01	54318218	0.62079	0.33984
Gm01_54321920_A_G	Gm01	54321920	0.00816	0.34151
Gm01_54345191_G_A	Gm01	54345191	0.62699	0.39037
Gm01_54349847_C_T	Gm01	54349847	0.00547	0.41711
Gm01_54354945_G_A	Gm01	54354945	0.55914	0.40028
Gm01_54359305_T_C	Gm01	54359305	0.59561	0.38776
Gm01_54361228_G_A	Gm01	54361228	0.52044	0.39563
Gm01_54366694_T_C	Gm01	54366694	0.65024	0
Gm01_54406782_C_A	Gm01	54406782	0.56518	0.37822
Gm01_54408731_C_T	Gm01	54408731	0.083	0.42054
Gm01_54410644_G_A	Gm01	54410644	0.62252	0.37528
Gm01_54432202_T_G	Gm01	54432202	0.06876	0.01383
Gm01_54433553_T_C	Gm01	54433553	0.03589	0.0189
Gm01_54442248_C_T	Gm01	54442248	0.02672	0.41331
Gm01_54446894_A_G	Gm01	54446894	0.26962	0.41666
Gm01_54459445_T_C	Gm01	54459445	0.00537	0.01783
Gm01_54488416_C_A	Gm01	54488416	0.03006	0.01412
Gm01_54491253_A_G	Gm01	54491253	0.06759	0.34617
Gm01_54501936_A_G	Gm01	54501936	0.36724	0.27546
Gm01_54503604_T_G	Gm01	54503604	0.50015	0.31324
Gm01_54517483_T_G	Gm01	54517483	0.0646	0.33402
Gm01_54521885_T_C	Gm01	54521885	0.39741	0.28504
Gm01_54541479_C_T	Gm01	54541479	0	0.29537
Gm01_54551283_T_C	Gm01	54551283	0.04036	0.31484
Gm01_54560149_A_G	Gm01	54560149	0.29474	0.00579
Gm01_54567424_G_A	Gm01	54567424	0.19566	0.28582
Gm01_54570094_G_A	Gm01	54570094	0.27956	0.29151
Gm01_54574192_G_A	Gm01	54574192	0.27816	0.29786
Gm01_54580299_G_A	Gm01	54580299	0.31268	0.29466
Gm01_54586499_A_G	Gm01	54586499	0	0.33147
Gm01_54587853_G_A	Gm01	54587853	0.56266	0.29911
Gm01_54599655_G_A	Gm01	54599655	0.08214	0.34352
Gm01_54600933_G_A	Gm01	54600933	0.08055	0.34696
Gm01_54603021_A_G	Gm01	54603021	0.08019	0.3393
Gm01_54609664_C_A	Gm01	54609664	0.08132	0.34694
Gm01_54612083_G_A	Gm01	54612083	0.00025	0.34219
Gm01_54620750_G_A	Gm01	54620750	0.45005	0
Gm01_54622722_C_A	Gm01	54622722	0.4459	0
Gm01_54641102_G_A	Gm01	54641102	0.48304	0.01727
Gm01_54656209_A_G	Gm01	54656209	0.00342	0.01668
Gm01_54657226_T_G	Gm01	54657226	0.02837	0.00891
Gm01_54664828_G_A	Gm01	54664828	0	0.01779
Gm01_54686660_C_A	Gm01	54686660	0.47896	5e-05
Gm01_54693722_C_T	Gm01	54693722	0.10773	0.00786
Gm01_54701505_C_T	Gm01	54701505	0.36286	0.0165
Gm01_54752856_A_C	Gm01	54752856	0.05178	0.43769
Gm01_54761496_G_T	Gm01	54761496	0.18583	0.00118
Gm01_54803214_C_A	Gm01	54803214	0.22625	0.00474
Gm01_54805485_A_G	Gm01	54805485	0.14677	0.03973
Gm01_54807842_C_A	Gm01	54807842	0.14721	0.04217
Gm01_54828349_G_A	Gm01	54828349	0.14981	0.04081
Gm01_54843428_G_T	Gm01	54843428	0.00762	0.01484
Gm01_54849108_T_C	Gm01	54849108	0.00716	0.03125
Gm01_54850225_G_A	Gm01	54850225	0	0.05295
Gm01_54852909_C_A	Gm01	54852909	0.43329	0.02083
Gm01_54858861_G_A	Gm01	54858861	0.00737	0.03937
Gm01_54890546_G_A	Gm01	54890546	0.00822	0.13762
Gm01_54893711_G_A	Gm01	54893711	0.02484	0.13826
Gm01_54899703_T_C	Gm01	54899703	0.51971	0.00482
Gm01_54914825_T_C	Gm01	54914825	0.2151	0.12221
Gm01_54917573_A_C	Gm01	54917573	0.32397	0.1729
Gm01_54932021_T_G	Gm01	54932021	0.11775	0.17768
Gm01_54949893_T_C	Gm01	54949893	0.18833	0.16375
Gm01_54956993_C_T	Gm01	54956993	0.65966	0.03977
Gm01_54962372_G_A	Gm01	54962372	0.32256	0.17127
Gm01_54966693_G_A	Gm01	54966693	0.27225	0.17049
Gm01_54968639_C_T	Gm01	54968639	0.49546	0.01653
Gm01_55023570_T_C	Gm01	55023570	0.08844	0.16663
Gm01_55029122_A_G	Gm01	55029122	0	0.00432
Gm01_55040913_A_G	Gm01	55040913	0.01253	0.02411
Gm01_55060537_G_T	Gm01	55060537	0.31841	0.10474
Gm01_55066080_C_T	Gm01	55066080	0.044	0.02119
Gm01_55067273_A_G	Gm01	55067273	0.30465	0.09813
Gm01_55080575_A_G	Gm01	55080575	0.20919	0.01933
Gm01_55082598_A_G	Gm01	55082598	0.02673	0.06814
Gm01_55100360_A_G	Gm01	55100360	0.73453	0
Gm01_55103608_T_C	Gm01	55103608	0.29629	0.02518
Gm01_55124547_G_A	Gm01	55124547	0.27763	0.09957
Gm01_55129317_C_T	Gm01	55129317	0.26684	0.09934
Gm01_55132496_A_G	Gm01	55132496	0.4437	0.09721
Gm01_55134643_T_C	Gm01	55134643	0.27722	0.09604
Gm01_55144175_A_G	Gm01	55144175	0.02077	0.77476
Gm01_55178615_C_T	Gm01	55178615	0.55585	0.01039
Gm01_55181600_C_T	Gm01	55181600	0.03627	0.14874
Gm01_55184287_G_A	Gm01	55184287	0.00135	0.01576
Gm01_55191140_A_G	Gm01	55191140	0.25436	0.15283
Gm01_55192432_G_A	Gm01	55192432	0.21726	0.01598
Gm01_55201801_T_C	Gm01	55201801	0.34709	0.01734
Gm01_55207032_T_C	Gm01	55207032	0.01451	0.01285
Gm01_55218659_T_C	Gm01	55218659	0.18289	0.14129
Gm01_55226574_A_G	Gm01	55226574	0.07936	0.64331
Gm01_55227717_G_A	Gm01	55227717	0.01184	0.01344
Gm01_55335578_C_A	Gm01	55335578	0.51869	0
Gm01_55380880_T_C	Gm01	55380880	0.58036	0.59049
Gm01_55387445_C_T	Gm01	55387445	0.00785	0
Gm01_55415915_C_A	Gm01	55415915	0.03283	0.6161
Gm01_55418379_C_A	Gm01	55418379	0.04646	0.63028
Gm01_55465636_A_G	Gm01	55465636	0.49453	0.00593
Gm01_55480801_G_A	Gm01	55480801	0.65651	0.58104
Gm01_55493281_T_G	Gm01	55493281	0.16117	0.61885
Gm01_55503084_C_A	Gm01	55503084	0.45102	0.60651
Gm01_55516302_T_G	Gm01	55516302	0.07045	0.62306
Gm01_55523014_C_T	Gm01	55523014	0.56887	0.61481
Gm01_55532247_T_C	Gm01	55532247	0.09179	0.62155
Gm01_55559797_C_A	Gm01	55559797	0.57405	0.00907
Gm01_55567063_T_C	Gm01	55567063	0.04814	0.60635
Gm01_55570108_A_G	Gm01	55570108	0.37201	0.63646
Gm01_55585924_T_C	Gm01	55585924	0.07151	0.63793
Gm01_55595378_C_T	Gm01	55595378	0.05604	0
Gm01_55598290_A_G	Gm01	55598290	0.27209	0.59465
Gm01_55608992_G_A	Gm01	55608992	0.6698	0.58959
Gm01_55609908_C_T	Gm01	55609908	0.02426	0.05886
Gm01_55666300_G_A	Gm01	55666300	0.03124	0.46272
Gm01_55751910_A_G	Gm01	55751910	0.01875	0.54597
Gm01_55789200_A_C	Gm01	55789200	0.14677	0.52325
Gm01_55827001_C_T	Gm01	55827001	0.06774	0.54502
Gm01_55854836_T_C	Gm01	55854836	0.05814	0.53463
Gm01_55866262_A_G	Gm01	55866262	0.07399	0.54389
Gm01_55877522_C_T	Gm01	55877522	0.33942	0.5332
Gm01_55880847_A_G	Gm01	55880847	0.07051	0.5388
Gm01_55890498_C_A	Gm01	55890498	0.00036	4e-05
Gm01_55911772_T_C	Gm01	55911772	0.06985	0.5443
Gm01_55914191_A_G	Gm01	55914191	0.07225	0.53705
Gm02_30208_G_A	Gm02	30208	0.00396	0.00728
Gm02_41102_A_C	Gm02	41102	-	-
Gm02_51238_A_G	Gm02	51238	0.2647	0.03856
Gm02_57913_C_T	Gm02	57913	0.09772	0.03121
Gm02_84326_T_C	Gm02	84326	0.25132	0.04291
Gm02_97985_T_C	Gm02	97985	0.08738	0.11475
Gm02_125560_G_A	Gm02	125560	0.0445	0.14992
Gm02_130670_G_A	Gm02	130670	0.05807	0.14969
Gm02_204067_G_A	Gm02	204067	0.16291	0
Gm02_207506_A_G	Gm02	207506	0.07905	0.04711
Gm02_217967_C_A	Gm02	217967	0.01265	0.61727
Gm02_222129_A_G	Gm02	222129	0.0364	0.64257
Gm02_227484_A_G	Gm02	227484	0.64754	0.52492
Gm02_230836_C_A	Gm02	230836	0.04112	0.61963
Gm02_231733_G_A	Gm02	231733	0.08131	0
Gm02_233463_C_T	Gm02	233463	0.80881	4e-05
Gm02_238084_A_G	Gm02	238084	0.60592	0.54106
Gm02_260982_T_G	Gm02	260982	0.00466	0.01431
Gm02_266635_T_C	Gm02	266635	0.35897	0.52784
Gm02_269063_A_C	Gm02	269063	0.57412	0.51221
Gm02_269796_C_T	Gm02	269796	0.06064	0.60228
Gm02_279925_G_A	Gm02	279925	0.4413	0.5833
Gm02_283004_G_T	Gm02	283004	0.03063	0.60591
Gm02_284052_A_G	Gm02	284052	0.03747	0.60717
Gm02_305892_T_C	Gm02	305892	0.37734	0.60499
Gm02_309954_T_C	Gm02	309954	0.5058	0.53832
Gm02_330304_C_T	Gm02	330304	0.00382	0.60531
Gm02_398525_C_A	Gm02	398525	0.07391	0.08774
Gm02_403835_C_T	Gm02	403835	0.04406	0.26907
Gm02_434129_G_A	Gm02	434129	0.04558	0.52247
Gm02_447495_G_A	Gm02	447495	0.35324	0.52923
Gm02_466927_G_A	Gm02	466927	0.47921	0
Gm02_496816_T_C	Gm02	496816	0	0.59944
Gm02_504059_C_A	Gm02	504059	0.50777	0.52675
Gm02_520296_T_C	Gm02	520296	0.41883	0.23605
Gm02_549828_C_T	Gm02	549828	0	0.25455
Gm02_556787_G_A	Gm02	556787	0.47755	0.27061
Gm02_557830_C_T	Gm02	557830	0.42088	0.27051
Gm02_558323_T_C	Gm02	558323	0.38382	0.26243
Gm02_562974_T_C	Gm02	562974	0.00033	0.23638
Gm02_567618_G_A	Gm02	567618	0.52568	0.24407
Gm02_573751_T_C	Gm02	573751	0	0.34665
Gm02_578329_T_C	Gm02	578329	0.00186	0.34699
Gm02_583013_C_T	Gm02	583013	0.24406	0.3067
Gm02_587325_A_C	Gm02	587325	0.03686	0.34682
Gm02_588453_A_G	Gm02	588453	0.05681	0.33019
Gm02_651317_G_A	Gm02	651317	0.20294	0.3428
Gm02_656146_C_T	Gm02	656146	0.06785	0.00138
Gm02_662422_C_A	Gm02	662422	0.44712	0.35963
Gm02_693740_A_G	Gm02	693740	0.01499	0.0753
Gm02_697045_A_G	Gm02	697045	0.00882	0
Gm02_704314_T_C	Gm02	704314	0.00701	0
Gm02_706966_G_A	Gm02	706966	0.4571	0.01826
Gm02_707483_A_G	Gm02	707483	0.26148	0.01746
Gm02_708417_G_T	Gm02	708417	0.08995	0.04806
Gm02_716599_G_T	Gm02	716599	0.09737	0.01158
Gm02_724375_T_C	Gm02	724375	0.26625	0.00777
Gm02_742156_A_C	Gm02	742156	0.65067	0.00648
Gm02_769809_G_A	Gm02	769809	0.07907	0.06576
Gm02_776260_A_G	Gm02	776260	0.00673	0.11778
Gm02_806049_A_G	Gm02	806049	0.13487	0.00107
Gm02_831797_C_T	Gm02	831797	0.45249	0.06319
Gm02_835557_A_G	Gm02	835557	0.06394	0.12079
Gm02_841959_T_G	Gm02	841959	0.44546	0.05242
Gm02_845367_G_A	Gm02	845367	0.41894	0.05364
Gm02_871366_G_T	Gm02	871366	0.05902	-
Gm02_880703_A_C	Gm02	880703	0.30179	0
Gm02_881272_G_A	Gm02	881272	0.04851	0.13076
Gm02_887006_G_A	Gm02	887006	0.08382	0.11539
Gm02_901272_A_G	Gm02	901272	0.4066	0.01176
Gm02_918708_C_T	Gm02	918708	0	0.62951
Gm02_953453_A_C	Gm02	953453	0.94186	0.00116
Gm02_970939_T_C	Gm02	970939	0.02352	0.02248
Gm02_971923_C_A	Gm02	971923	0.27606	0.03071
Gm02_974371_G_A	Gm02	974371	0	0.02489
Gm02_978773_T_G	Gm02	978773	0.00397	0.02303
Gm02_981304_T_C	Gm02	981304	0.01134	0.02467
Gm02_994287_G_A	Gm02	994287	0.25213	0.03319
Gm02_1008623_A_C	Gm02	1008623	0.81352	0.00046
Gm02_1023580_A_G	Gm02	1023580	0.00325	0.02821
Gm02_1033642_T_C	Gm02	1033642	0.37447	0.06289
Gm02_1039944_T_C	Gm02	1039944	0.22609	0.02118
Gm02_1051743_T_C	Gm02	1051743	0.38383	0.02418
Gm02_1058368_G_A	Gm02	1058368	0.09229	0.03101
Gm02_1068691_C_T	Gm02	1068691	0.07578	0.03421
Gm02_1069336_C_A	Gm02	1069336	0.37838	0.03774
Gm02_1073084_C_T	Gm02	1073084	0.03018	0.02751
Gm02_1080591_A_C	Gm02	1080591	0.36465	0.02165
Gm02_1090090_G_A	Gm02	1090090	0.43577	0.02321
Gm02_1091684_G_T	Gm02	1091684	0.00064	0.03004
Gm02_1099331_C_A	Gm02	1099331	0.28339	0.02382
Gm02_1107844_G_T	Gm02	1107844	0.01862	0.02933
Gm02_1110833_C_T	Gm02	1110833	0.05611	0
Gm02_1138917_C_T	Gm02	1138917	-	-
Gm02_1202301_T_G	Gm02	1202301	0.34221	0.0349
Gm02_1229898_A_C	Gm02	1229898	0.81717	0
Gm02_1272204_C_T	Gm02	1272204	0	0.05154
Gm02_1322785_A_G	Gm02	1322785	0.91317	0.0055
Gm02_1343488_T_C	Gm02	1343488	0.74436	0.0017
Gm02_1398489_G_A	Gm02	1398489	0.19167	0.05774
Gm02_1445922_T_C	Gm02	1445922	0.54385	0.00234
Gm02_1449888_T_G	Gm02	1449888	0.4963	0.00473
Gm02_1461422_G_A	Gm02	1461422	0.49475	0.0001
Gm02_1468279_T_G	Gm02	1468279	0.45504	0.01061
Gm02_1475109_C_T	Gm02	1475109	0.32066	0
Gm02_1477747_A_C	Gm02	1477747	0.57136	0.00657
Gm02_1484581_A_G	Gm02	1484581	0.56704	0.00789
Gm02_1517184_T_G	Gm02	1517184	0.29915	0.02559
Gm02_1554604_A_G	Gm02	1554604	0.68288	0.01751
Gm02_1574622_A_C	Gm02	1574622	0.34662	0.01928
Gm02_1610996_C_A	Gm02	1610996	0.28927	0.05478
Gm02_1746104_T_C	Gm02	1746104	0.65412	0.00924
Gm02_1782296_G_A	Gm02	1782296	0.1058	0.02975
Gm02_1811098_C_A	Gm02	1811098	0.41118	0.03943
Gm02_1821408_C_T	Gm02	1821408	0.76216	0.0276
Gm02_1830094_T_C	Gm02	1830094	0.47031	0
Gm02_1841481_G_A	Gm02	1841481	0.12072	0.01645
Gm02_1855838_A_G	Gm02	1855838	0.58335	0.01242
Gm02_1873962_T_G	Gm02	1873962	0.47246	0.01754
Gm02_1878469_A_G	Gm02	1878469	0.0268	0
Gm02_1892982_T_G	Gm02	1892982	0	0.10611
Gm02_1908523_T_C	Gm02	1908523	0.14181	0.07029
Gm02_1909858_G_A	Gm02	1909858	0.04533	0
Gm02_1925930_T_C	Gm02	1925930	0.00067	0.006
Gm02_1938444_G_A	Gm02	1938444	0.0243	0.0142
Gm02_1942604_A_G	Gm02	1942604	0.73407	0.01969
Gm02_2061467_T_C	Gm02	2061467	0.53774	0.03607
Gm02_2101928_C_T	Gm02	2101928	0.02637	0.00938
Gm02_2102905_G_A	Gm02	2102905	0.00056	0.00351
Gm02_2143192_T_C	Gm02	2143192	0.7134	0.04036
Gm02_2143703_C_T	Gm02	2143703	0.57136	0
Gm02_2145084_C_A	Gm02	2145084	0.25241	0.00053
Gm02_2156088_G_T	Gm02	2156088	0.14541	0.02165
Gm02_2157067_A_G	Gm02	2157067	0.13124	0.02114
Gm02_2158660_G_A	Gm02	2158660	0.13216	0.02185
Gm02_2165029_G_A	Gm02	2165029	0.62545	0.00851
Gm02_2186865_T_C	Gm02	2186865	0.36057	0.00838
Gm02_2220654_T_C	Gm02	2220654	0.17381	0.01933
Gm02_2246479_A_G	Gm02	2246479	0.22874	0.03263
Gm02_2263059_A_G	Gm02	2263059	0.71147	0.04336
Gm02_2263762_G_A	Gm02	2263762	0.71379	0.00449
Gm02_2312553_A_G	Gm02	2312553	0.50251	0
Gm02_2320070_C_A	Gm02	2320070	0.00035	0.01647
Gm02_2328165_C_A	Gm02	2328165	0.10365	0
Gm02_2336398_C_T	Gm02	2336398	0.09517	0
Gm02_2351140_A_G	Gm02	2351140	0.13733	0
Gm02_2380943_A_G	Gm02	2380943	0.60784	0.01194
Gm02_2385637_T_G	Gm02	2385637	0.13128	-
Gm02_2390134_A_G	Gm02	2390134	0.08216	0.03903
Gm02_2391001_T_C	Gm02	2391001	0.24982	0.00855
Gm02_2412369_T_C	Gm02	2412369	0.20667	0.00289
Gm02_2415460_A_C	Gm02	2415460	0.1439	0.05614
Gm02_2416638_T_C	Gm02	2416638	0.00352	0.04912
Gm02_2457613_C_T	Gm02	2457613	0.47017	0.01418
Gm02_2458205_A_G	Gm02	2458205	0.18694	0.01121
Gm02_2467152_C_T	Gm02	2467152	0.00071	0.04101
Gm02_2467956_C_T	Gm02	2467956	0.07114	0.21285
Gm02_2629337_A_G	Gm02	2629337	0.34532	0.00067
Gm02_2683432_A_G	Gm02	2683432	0.05458	0.00866
Gm02_2685526_C_T	Gm02	2685526	0.04977	0.00895
Gm02_2720126_T_G	Gm02	2720126	0.06743	0.05693
Gm02_2724743_T_C	Gm02	2724743	0.11589	0.21472
Gm02_2736727_C_A	Gm02	2736727	0.15575	0.11831
Gm02_2748549_T_C	Gm02	2748549	0.71032	0
Gm02_2760173_C_T	Gm02	2760173	0.71779	0
Gm02_2768522_C_T	Gm02	2768522	0.68273	0
Gm02_2773000_T_C	Gm02	2773000	0.5918	0.00305
Gm02_2792795_G_A	Gm02	2792795	0.03365	0
Gm02_2823106_A_G	Gm02	2823106	0.70374	0.03881
Gm02_2834472_T_C	Gm02	2834472	0.69921	0.03737
Gm02_2861258_C_T	Gm02	2861258	0.3842	0.12937
Gm02_2877777_A_G	Gm02	2877777	0.18861	0.01107
Gm02_2878290_A_G	Gm02	2878290	0.27466	0.00462
Gm02_2882526_C_T	Gm02	2882526	0.07285	0.01552
Gm02_2884979_C_T	Gm02	2884979	0.06721	0.02446
Gm02_2885598_C_A	Gm02	2885598	0	0.02596
Gm02_2886751_T_C	Gm02	2886751	0.19926	0.01707
Gm02_2887625_A_G	Gm02	2887625	0.27466	0.00501
Gm02_2888392_T_C	Gm02	2888392	0.06126	0.02857
Gm02_2903225_T_C	Gm02	2903225	0.28239	0.01844
Gm02_2907585_T_C	Gm02	2907585	0.04862	0.03782
Gm02_2908756_C_T	Gm02	2908756	0.30096	0.02733
Gm02_2920341_C_T	Gm02	2920341	0.28545	0.04213
Gm02_2921638_G_A	Gm02	2921638	0.25512	0.03904
Gm02_2931051_A_G	Gm02	2931051	0.27753	0.04321
Gm02_2942061_A_C	Gm02	2942061	0.63508	0.01688
Gm02_2992583_C_T	Gm02	2992583	0.05817	0.00903
Gm02_2997729_G_T	Gm02	2997729	0.12236	0.00631
Gm02_2999998_T_C	Gm02	2999998	0.08309	0.00837
Gm02_3002156_T_G	Gm02	3002156	0.13524	0.00734
Gm02_3020256_A_G	Gm02	3020256	0.00978	0.00693
Gm02_3036119_G_A	Gm02	3036119	0.06124	0.22126
Gm02_3073222_C_A	Gm02	3073222	0.10549	0
Gm02_3091665_T_G	Gm02	3091665	0.2908	0
Gm02_3111353_G_A	Gm02	3111353	0.15274	0.01235
Gm02_3114321_A_G	Gm02	3114321	0.14807	0.02915
Gm02_3114859_C_A	Gm02	3114859	0.03445	0.01353
Gm02_3117716_C_A	Gm02	3117716	0.05697	0.026
Gm02_3119513_A_G	Gm02	3119513	0.11513	0
Gm02_3128514_A_C	Gm02	3128514	0.30063	0.02285
Gm02_3161101_A_G	Gm02	3161101	0.10043	0.02631
Gm02_3214461_A_G	Gm02	3214461	0.27659	0.00386
Gm02_3221348_A_G	Gm02	3221348	0.31531	0.03485
Gm02_3263869_G_T	Gm02	3263869	0.14446	0.0765
Gm02_3286383_G_A	Gm02	3286383	0.03681	0.02957
Gm02_3295206_T_G	Gm02	3295206	0.04059	0.02868
Gm02_3300466_T_G	Gm02	3300466	0.32336	0.02894
Gm02_3311558_A_G	Gm02	3311558	0.57212	0.01088
Gm02_3313979_G_A	Gm02	3313979	0.09592	0.03439
Gm02_3316379_A_C	Gm02	3316379	0.50029	0.03479
Gm02_3362859_A_G	Gm02	3362859	0.08852	0
Gm02_3364524_C_T	Gm02	3364524	0.34439	0
Gm02_3375911_A_C	Gm02	3375911	0.52653	0.0072
Gm02_3415465_C_A	Gm02	3415465	0.09847	0.00532
Gm02_3419000_A_G	Gm02	3419000	0.496	0.00285
Gm02_3429963_G_A	Gm02	3429963	0.13202	0.00076
Gm02_3479418_C_A	Gm02	3479418	0.61058	0.11049
Gm02_3525125_T_C	Gm02	3525125	0.55774	0.07898
Gm02_3544224_A_G	Gm02	3544224	0.06	-
Gm02_3545104_T_C	Gm02	3545104	0.39754	0.00339
Gm02_3555356_T_C	Gm02	3555356	0.46722	0.02647
Gm02_3559002_A_C	Gm02	3559002	0.39621	0.00406
Gm02_3565142_A_C	Gm02	3565142	0.38999	0.00406
Gm02_3566933_C_A	Gm02	3566933	0.39153	0.00364
Gm02_3572127_G_A	Gm02	3572127	0.29746	0.02798
Gm02_3576048_C_T	Gm02	3576048	0.29035	0.02721
Gm02_3579235_A_G	Gm02	3579235	0.39614	0.00421
Gm02_3594255_T_G	Gm02	3594255	0.24745	0.00029
Gm02_3614847_C_T	Gm02	3614847	0.31161	0.04712
Gm02_3623135_G_A	Gm02	3623135	0.32313	0.0246
Gm02_3628178_G_T	Gm02	3628178	0.02365	0.0519
Gm02_3644248_T_C	Gm02	3644248	0.3651	0.0653
Gm02_3667510_C_T	Gm02	3667510	0.13296	0.0012
Gm02_3669542_G_A	Gm02	3669542	0.14976	0.01502
Gm02_3681837_A_C	Gm02	3681837	0.25114	0.04608
Gm02_3689684_A_C	Gm02	3689684	0.33215	0.01388
Gm02_3690666_T_C	Gm02	3690666	0.02902	0.06611
Gm02_3698408_T_C	Gm02	3698408	0.36941	0.0089
Gm02_3732336_C_A	Gm02	3732336	0.09807	0.03962
Gm02_3739158_T_G	Gm02	3739158	0.00436	0.02287
Gm02_3773922_T_C	Gm02	3773922	0.05782	-
Gm02_3774471_G_A	Gm02	3774471	0.01246	0.02733
Gm02_3779580_C_A	Gm02	3779580	0.06454	0.02136
Gm02_3783954_A_C	Gm02	3783954	0.36235	0
Gm02_3802385_T_C	Gm02	3802385	0.49086	0
Gm02_3803177_T_C	Gm02	3803177	0.48984	0
Gm02_3807842_C_A	Gm02	3807842	0.4258	0.01918
Gm02_3808338_C_T	Gm02	3808338	0.41466	0.02377
Gm02_3809041_C_A	Gm02	3809041	0.44189	0.01892
Gm02_3813441_G_T	Gm02	3813441	0.36822	0.00328
Gm02_3817213_A_G	Gm02	3817213	0.41765	0
Gm02_3817891_C_T	Gm02	3817891	0.30324	0.00472
Gm02_3826932_T_C	Gm02	3826932	0.31244	0.00296
Gm02_3835570_T_C	Gm02	3835570	0.4172	0.00535
Gm02_3851458_A_G	Gm02	3851458	0.51981	0.00282
Gm02_3858909_A_G	Gm02	3858909	0.00405	-
Gm02_3860736_G_A	Gm02	3860736	0.4466	0.14717
Gm02_3867160_C_A	Gm02	3867160	0.31157	0.00135
Gm02_3884209_A_G	Gm02	3884209	0.05494	0.21551
Gm02_3892441_G_A	Gm02	3892441	0.01683	0.12917
Gm02_3898467_G_A	Gm02	3898467	0.70053	0.08066
Gm02_3906107_A_G	Gm02	3906107	0.45568	0.15315
Gm02_3910940_T_C	Gm02	3910940	0.01312	0.12795
Gm02_3914383_C_T	Gm02	3914383	0.08682	0.07261
Gm02_3929817_C_A	Gm02	3929817	0.05242	0.0692
Gm02_3942227_G_A	Gm02	3942227	0.38696	0
[truncated: 40,452 more rows]
